# Supplementary material for: The influence of stress perception on mobile phone addiction tendency in nursing undergraduates: the mediating role of self-control and the moderating role of psychological capital
Source: BMC Nurs. 2025 Aug 25;24:1116. doi: 10.1186/s12912-025-03753-y (PMC12379332; doi:10.1186/s12912-025-03753-y)
Supplement: Supplementary file 2 — Supplementary Material 2 [file 12912_2025_3753_MOESM2_ESM.xls]

## Sheet: 123
Gender	Grade	Q3	Q4	Q5	Q6	Q7	Q8	Q9	Q10	Q11	Q12	Q13	Q14	Q15	Q16	Q17	Q18	Q19	Q20	Q21	Q22	Q23	Q24	Q25	Q26	Q27	Q28	Q29	Q30	Q31	Q32	Q33	Q34	Q35	Q36	Q37	Q38	Q39	Q40	Q41	Q42	Q43	Q44	Q45	Q46	Q47	Q48	Q49	Q50
2	1	3	3	3	3	3	3	3	3	3	3	3	3	3	3	3	3	3	3	3	3	3	3	3	3	3	3	3	3	3	3	3	4	2	3	3	3	3	4	3	4	3	4	3	4	4	4	4	4
2	2	3	3	3	3	3	3	3	3	3	3	3	3	3	3	3	3	3	3	3	3	3	3	3	3	3	3	3	3	3	3	4	4	4	4	4	4	4	3	4	3	4	3	4	3	4	3	4	4
2	3	4	4	4	4	4	4	4	4	4	4	4	4	3	3	3	3	3	3	3	4	3	3	4	3	4	3	3	3	3	3	4	5	4	4	4	4	4	3	4	3	4	3	4	3	4	4	4	4
2	3	3	3	3	3	3	3	3	3	3	3	3	3	3	3	3	3	3	3	3	3	3	3	3	1	3	3	3	3	3	3	2	3	2	2	2	2	2	4	2	4	2	4	4	3	4	4	4	4
2	3	4	4	4	4	4	4	4	2	2	2	2	2	2	3	3	3	3	3	3	3	3	3	3	3	3	3	3	3	3	3	4	4	4	4	3	3	3	4	5	2	5	2	5	3	5	5	5	4
2	3	4	4	4	4	4	4	4	4	4	3	4	3	2	3	3	3	5	4	3	3	3	4	4	2	4	4	2	2	4	2	2	2	2	2	2	2	2	3	4	3	4	3	4	3	4	4	4	4
1	4	3	3	3	3	3	3	3	3	3	3	3	3	3	3	3	3	2	1	1	5	5	5	3	1	5	5	1	1	5	1	4	4	4	4	4	4	4	3	4	3	4	3	4	3	4	4	4	4
2	2	3	3	3	3	3	3	3	3	3	3	3	3	3	3	3	3	3	3	3	3	3	3	3	3	3	3	3	3	3	3	5	6	4	3	4	4	4	4	4	3	4	3	4	3	4	4	5	4
2	1	4	4	3	4	4	4	4	4	4	2	2	4	2	2	2	4	2	2	2	4	4	3	3	2	4	4	2	3	3	2	5	5	3	4	4	4	4	3	3	3	4	3	3	4	5	4	4	4
1	2	3	3	3	3	3	3	3	3	3	3	3	3	3	3	3	3	3	3	4	3	3	3	2	3	3	2	3	3	3	3	3	4	2	4	3	3	3	5	3	3	3	4	3	6	2	2	2	4
1	4	4	4	3	3	3	2	3	3	3	3	3	3	3	3	3	3	4	4	3	3	3	3	5	3	3	3	3	3	3	3	5	4	4	3	2	4	4	4	4	3	4	3	4	3	4	4	4	3
2	3	4	2	2	4	4	4	3	3	3	3	4	4	2	4	3	2	3	3	3	4	3	3	3	3	3	3	2	3	3	3	4	4	4	5	5	5	5	3	5	2	4	3	4	3	4	5	4	5
2	3	4	2	4	3	3	3	3	3	3	3	3	3	3	3	3	3	3	3	3	3	3	3	3	3	3	3	3	3	3	3	6	6	6	6	6	6	6	6	6	6	2	6	5	6	6	6	6	6
2	3	1	3	5	4	3	5	3	3	3	1	4	3	3	5	3	3	2	4	3	5	5	5	3	3	5	3	2	4	3	1	2	1	2	4	3	2	3	2	3	3	4	5	5	5	4	6	5	4
2	4	4	3	3	3	3	3	3	3	3	3	3	3	3	3	3	3	3	3	3	3	3	3	3	3	3	3	3	3	3	3	4	4	4	4	4	4	4	3	4	3	4	3	4	3	4	3	3	3
2	3	4	3	3	4	3	3	3	3	3	3	4	3	1	3	3	3	2	2	2	4	4	4	4	2	4	4	2	2	4	2	4	5	4	4	4	4	4	2	3	4	4	3	4	3	4	5	4	3
2	4	3	3	3	3	3	3	3	3	3	3	3	3	3	3	3	3	3	3	3	3	3	3	3	3	3	3	3	3	3	3	3	3	3	3	3	3	3	4	3	4	3	4	3	4	3	3	3	3
2	2	5	5	3	5	5	5	3	5	2	3	5	5	3	3	3	3	3	4	3	4	3	3	3	3	3	3	4	3	2	5	4	3	3	4	4	4	6	3	3	1	3	5	3	3	5	4	1	5
2	3	3	3	3	3	3	3	3	3	3	3	3	3	3	3	3	3	2	3	2	2	3	3	3	3	3	3	3	3	3	3	4	5	3	4	3	3	3	2	3	3	4	4	3	3	4	4	4	4
2	3	3	3	3	3	3	3	3	3	3	3	3	3	3	3	3	3	3	3	3	3	3	3	3	3	3	3	3	3	3	3	4	4	3	3	3	3	4	3	4	3	4	3	3	4	2	2	3	3
2	3	3	3	3	3	3	3	3	3	3	3	3	3	3	3	3	3	3	3	3	3	3	3	3	3	3	3	3	3	3	3	4	4	4	4	4	4	4	3	4	3	4	3	4	3	4	4	4	4
2	4	3	3	3	3	3	3	3	3	3	3	3	3	3	3	3	3	3	3	3	3	3	3	3	3	3	3	3	3	3	3	4	4	4	4	4	4	4	3	4	3	4	3	4	3	4	4	4	4
1	3	3	3	3	3	3	3	3	3	3	3	3	3	3	3	3	3	3	3	3	3	3	3	3	3	3	3	3	3	3	3	3	4	4	4	4	4	4	4	4	4	3	4	4	3	4	4	4	4
2	4	4	3	3	3	3	3	3	3	3	3	3	3	3	3	3	3	2	2	2	4	4	4	4	2	4	4	2	2	4	2	4	4	4	4	4	4	4	3	4	3	4	3	4	3	4	4	4	4
2	4	4	4	3	4	3	3	4	2	2	2	2	3	3	3	3	4	3	2	3	2	3	3	4	3	4	2	2	3	3	2	2	4	2	3	4	4	2	3	2	3	2	5	2	5	2	4	2	2
2	2	3	3	3	3	3	3	3	3	3	3	3	3	3	3	3	3	3	3	3	3	3	3	3	3	3	3	3	3	3	3	4	3	3	4	4	3	4	3	3	4	3	4	4	4	4	3	4	3
2	4	4	4	3	4	4	4	3	3	3	3	3	3	3	3	3	3	3	3	3	3	3	3	3	3	3	3	3	3	3	3	4	4	3	3	3	3	3	4	3	5	3	3	4	1	4	3	4	3
2	3	3	3	3	3	3	3	3	3	3	3	4	3	3	3	3	3	3	3	3	3	3	3	3	3	3	3	3	3	3	5	4	4	2	2	2	2	2	2	2	5	3	3	4	3	4	4	2	4
2	4	3	3	3	3	3	3	3	3	3	3	3	3	3	3	3	3	3	3	3	3	3	3	3	3	3	3	3	3	3	3	4	4	4	5	5	5	5	4	5	6	4	4	4	3	4	4	4	4
2	3	4	2	3	3	3	4	4	2	2	3	4	4	3	4	2	2	3	3	2	3	3	3	3	5	3	4	2	3	2	2	4	2	4	4	3	2	4	4	4	4	2	4	4	5	4	5	4	6
2	3	4	3	2	3	4	3	3	3	4	3	4	3	3	4	2	4	2	3	2	3	3	2	2	3	3	3	2	2	3	2	4	5	4	4	4	5	4	4	4	5	4	5	4	4	5	5	5	5
2	4	1	5	5	5	5	5	4	5	3	5	2	5	1	4	4	3	3	5	5	4	4	2	5	2	5	5	3	5	3	2	2	4	1	1	1	1	2	3	4	1	6	3	2	1	5	2	5	4
2	4	4	4	2	5	3	3	3	3	3	3	3	3	3	3	3	3	3	3	3	3	3	3	3	3	3	3	3	3	3	3	5	5	5	5	5	5	5	2	5	2	5	2	5	2	5	5	5	5
2	3	3	3	3	3	3	3	3	3	3	3	3	3	3	3	3	3	3	3	3	3	3	3	3	3	3	3	3	3	3	3	3	3	3	3	3	3	3	4	3	4	3	4	3	4	4	4	4	3
2	3	3	3	3	3	3	3	3	3	3	3	3	3	3	3	3	3	3	3	3	3	3	3	3	3	3	3	3	3	3	3	3	3	3	3	2	2	2	5	3	4	3	4	3	4	3	3	3	3
2	3	5	3	3	3	4	4	3	3	3	1	4	4	1	3	2	3	2	2	3	2	3	5	5	2	4	2	4	5	2	3	4	2	4	4	4	2	3	3	4	3	4	2	5	4	4	3	4	4
2	4	5	3	3	5	3	4	3	3	3	1	4	5	4	4	3	2	2	5	4	2	4	4	3	3	4	4	3	5	4	3	4	2	4	5	1	4	4	2	3	3	2	3	4	3	4	4	5	3
2	3	4	3	3	3	3	3	3	3	3	3	3	3	3	3	3	3	2	2	2	4	4	4	4	2	4	4	2	2	4	2	2	3	3	3	3	3	4	4	4	3	4	3	4	3	4	4	4	4
2	3	3	3	3	3	3	3	3	3	3	3	3	3	3	3	3	3	2	2	2	4	4	4	4	2	4	4	2	2	4	2	3	3	3	3	3	3	3	4	3	4	3	4	3	4	3	3	3	3
2	1	4	4	4	3	2	4	4	4	4	4	4	4	4	4	2	2	2	2	4	4	4	4	4	4	4	4	2	2	4	2	4	3	2	4	4	4	4	3	3	4	3	4	3	3	3	4	4	4
2	3	4	3	4	3	3	4	3	3	3	3	4	4	3	4	2	3	3	3	3	3	3	3	3	3	3	3	3	3	3	3	5	5	3	2	5	5	5	2	5	2	5	2	5	2	5	5	5	5
2	4	3	3	3	3	3	3	3	3	3	3	3	3	3	3	3	3	3	3	3	3	3	3	3	3	3	3	3	3	3	3	2	1	3	3	3	3	3	4	3	4	3	4	3	4	3	3	3	3
2	2	3	3	3	3	3	3	3	3	3	3	3	3	3	3	3	3	3	3	3	3	3	3	3	3	3	3	3	3	3	3	4	4	4	4	4	4	4	3	4	3	4	3	4	3	4	4	4	4
2	3	2	3	3	4	3	4	4	3	4	2	4	4	4	4	3	4	4	4	4	3	3	3	3	3	3	3	4	3	3	3	5	2	5	5	5	4	5	2	4	3	5	3	5	2	4	5	5	4
2	4	2	2	3	4	3	3	3	3	3	3	4	3	3	3	3	3	3	3	4	3	3	3	3	3	3	4	2	3	3	3	3	5	3	4	4	4	4	3	4	4	4	4	4	3	4	4	5	4
2	3	3	3	2	3	3	4	3	3	3	3	3	3	3	4	3	3	2	3	3	2	3	3	3	2	3	3	2	2	4	3	3	4	3	4	4	4	4	3	4	3	4	3	4	3	4	4	4	4
2	4	5	4	4	4	4	4	3	3	3	3	3	3	3	3	3	3	3	3	3	3	3	3	3	3	3	3	3	3	3	3	5	5	5	5	5	5	5	2	5	2	5	2	5	2	5	5	5	5
2	4	3	5	3	3	3	4	4	3	3	3	3	4	3	4	3	5	4	4	4	4	4	3	2	3	4	4	4	4	3	3	2	3	2	2	2	2	2	2	3	2	2	3	2	2	4	2	3	2
2	2	3	3	3	3	3	3	3	3	3	3	3	3	3	3	3	3	2	2	2	4	4	4	4	2	4	4	2	2	4	2	2	3	2	2	2	3	3	4	3	4	3	4	3	4	3	3	4	4
2	3	3	3	3	4	4	4	3	3	2	3	3	3	3	3	3	4	4	2	2	4	4	3	2	4	3	3	3	4	3	3	5	3	3	5	4	3	5	1	4	2	5	2	5	2	5	4	4	6
2	3	3	3	3	3	3	3	3	3	3	3	3	3	3	3	3	3	3	3	3	3	3	3	3	3	3	3	3	3	3	3	5	4	4	5	5	4	5	3	4	3	4	3	4	3	4	4	4	4
2	3	4	4	4	4	4	4	4	4	4	4	4	4	4	4	4	4	4	3	4	3	2	3	3	4	3	2	4	4	2	4	4	1	3	4	4	4	3	4	3	3	4	3	4	4	3	4	3	4
1	3	5	2	5	5	3	3	3	1	3	1	5	5	1	5	1	5	5	3	3	1	1	1	4	5	5	5	1	5	4	5	4	2	3	6	6	6	6	3	6	3	2	2	6	6	4	6	6	6
2	2	4	3	3	4	4	3	3	4	1	1	3	3	4	3	3	3	2	2	3	3	4	3	3	2	3	5	2	2	3	3	3	5	4	3	3	4	3	4	3	3	4	2	4	3	2	1	3	3
2	3	3	3	3	3	3	3	3	3	3	3	3	3	3	3	3	3	2	2	2	4	4	3	3	3	3	3	3	3	3	3	3	3	3	4	4	4	4	3	3	5	3	4	3	4	3	3	3	3
2	4	4	4	3	4	4	5	3	4	3	3	3	5	2	5	4	3	3	3	3	3	3	3	3	3	3	3	3	3	3	3	4	3	2	3	3	4	4	3	4	3	4	3	4	3	3	2	4	4
2	4	3	3	3	3	3	3	3	3	3	3	3	3	3	3	3	3	2	2	2	3	3	3	3	2	2	4	2	3	2	2	4	5	3	3	3	5	4	4	5	5	4	3	3	4	4	3	4	4
2	3	5	3	3	5	5	5	3	1	3	1	5	5	5	5	5	4	4	4	3	4	4	4	4	2	4	4	2	2	4	2	4	4	4	3	4	2	4	3	3	2	4	3	3	3	3	6	4	4
2	4	5	3	3	3	2	2	3	3	3	3	4	3	2	3	3	3	3	3	3	3	3	3	2	3	3	3	3	3	3	3	4	4	3	4	5	4	4	3	4	4	4	4	4	2	5	5	5	4
2	4	1	4	3	3	4	5	3	5	3	3	3	5	3	4	4	4	3	3	3	1	3	4	1	2	3	3	1	5	2	1	5	5	3	3	3	3	3	3	6	4	4	2	4	3	4	4	6	6
2	4	3	2	4	4	3	3	3	3	3	3	3	4	3	3	2	2	2	2	2	3	3	4	4	2	4	1	2	2	4	2	4	3	4	3	5	3	4	3	4	1	4	1	5	1	5	5	6	6
2	3	3	3	3	3	3	3	3	3	3	3	3	3	3	3	3	3	2	2	2	4	4	4	4	2	4	4	2	2	4	2	2	4	4	4	4	4	4	3	4	3	4	3	4	3	4	4	4	4
2	1	3	3	3	3	3	3	3	3	3	3	3	3	3	3	3	3	3	3	3	3	3	3	3	3	3	3	3	3	3	3	2	2	2	2	2	2	2	5	2	3	4	2	4	3	5	3	4	4
2	3	4	4	4	4	3	3	3	3	3	3	4	3	3	3	3	3	3	3	3	3	3	3	3	3	3	5	2	2	4	2	3	4	3	4	4	4	4	4	3	4	4	4	4	3	4	4	4	4
1	4	5	4	2	4	3	4	2	4	3	4	2	4	3	2	3	4	3	4	4	3	3	4	4	3	3	3	3	3	3	4	3	6	4	3	3	3	4	2	4	3	4	3	4	3	3	3	3	3
2	3	4	3	3	3	3	3	3	3	2	3	3	3	3	3	3	3	3	3	2	2	3	3	3	3	3	3	3	3	3	3	4	4	4	5	4	4	4	3	4	3	4	3	4	3	4	4	4	4
2	3	5	3	3	5	3	5	3	2	3	3	3	5	3	4	3	3	5	5	3	3	3	4	3	2	4	5	3	4	5	3	3	1	2	2	1	3	2	2	2	3	4	2	3	3	3	4	3	3
2	3	3	3	3	3	2	4	2	3	3	3	4	4	3	2	4	3	2	3	3	5	4	4	3	2	4	4	3	2	3	2	5	6	4	5	5	3	5	2	4	2	3	3	4	3	6	5	5	5
2	3	4	4	4	4	1	4	3	3	1	4	5	4	2	3	2	4	2	2	2	4	4	4	2	3	3	1	1	4	2	1	5	6	6	6	6	6	5	2	4	5	4	4	4	6	5	6	5	5
2	1	4	3	4	4	4	4	3	4	3	3	4	4	2	3	2	4	2	2	2	4	4	4	4	2	4	4	2	2	4	2	4	3	4	4	4	4	4	3	4	3	4	3	4	3	4	4	4	4
2	3	3	3	3	3	3	3	3	3	3	3	3	3	3	3	3	3	3	3	3	3	3	3	3	3	3	3	3	3	3	3	3	3	3	3	3	3	3	4	3	4	3	4	3	4	3	3	3	3
2	4	3	3	3	3	3	3	3	3	3	3	3	3	3	3	3	3	3	2	2	4	3	3	3	3	3	3	3	3	3	3	4	3	3	4	4	4	4	4	4	4	4	4	4	4	4	4	4	3
1	3	3	3	3	3	3	3	3	3	3	3	3	3	3	3	3	3	3	5	2	5	4	5	5	2	5	5	5	5	2	5	2	5	4	4	4	2	4	3	4	1	3	3	3	2	5	5	5	4
2	3	4	4	4	4	4	4	4	4	2	2	2	4	5	2	2	2	2	2	2	4	4	4	4	2	4	4	2	2	4	2	3	4	4	4	4	4	4	2	3	3	3	4	4	3	4	4	4	4
2	3	2	2	3	3	3	3	3	5	3	4	3	4	4	5	3	2	2	2	2	3	3	3	3	3	3	3	3	3	3	3	3	6	4	4	2	4	3	3	4	2	5	4	5	6	3	6	2	1
2	4	5	5	5	3	2	4	2	5	5	3	2	3	3	3	3	3	3	2	2	4	4	4	4	2	4	4	2	2	4	2	2	1	4	4	4	4	4	3	4	3	4	3	4	3	4	4	4	4
2	3	5	2	4	5	3	3	3	3	3	5	3	3	2	4	2	4	4	2	2	4	4	4	4	2	4	4	2	2	4	4	4	1	4	3	4	2	4	3	4	3	5	2	3	5	4	4	3	3
1	4	4	4	2	4	4	4	4	4	2	3	1	4	4	3	3	4	2	3	3	3	3	4	2	3	2	3	3	3	2	3	3	3	4	5	4	4	5	2	5	3	5	2	5	2	5	4	4	4
2	3	4	4	3	3	3	4	4	3	4	4	4	4	4	3	3	4	3	3	3	4	4	3	4	3	4	4	3	2	4	2	3	4	3	3	3	4	3	4	3	4	3	4	3	4	3	4	4	4
2	2	4	3	3	4	3	4	4	4	4	4	4	4	4	4	4	4	4	3	4	3	3	3	3	3	3	3	3	3	3	3	4	2	4	3	4	3	4	3	4	3	4	3	4	3	4	4	4	4
1	2	1	2	3	3	4	4	4	4	4	4	5	4	2	4	4	3	2	2	2	2	4	4	4	2	4	2	2	2	2	2	4	3	3	4	2	3	4	3	4	3	4	3	4	3	4	4	4	4
2	3	3	3	3	3	3	3	3	3	3	3	3	3	3	3	3	3	3	3	3	3	3	3	3	3	3	3	3	3	3	3	4	4	4	4	4	4	4	3	4	3	4	3	4	3	4	4	4	4
2	1	4	1	5	5	4	5	3	4	4	4	5	5	3	4	2	1	3	3	2	2	3	2	4	2	4	3	5	5	3	3	4	1	3	1	4	1	3	1	4	1	4	3	4	2	4	4	4	4
2	4	3	2	3	3	3	4	3	3	1	2	4	4	3	4	3	3	2	3	2	3	4	4	3	2	4	4	3	3	3	3	5	4	5	5	5	4	4	3	5	3	4	3	5	2	5	5	5	5
2	3	3	3	3	3	3	3	3	3	3	3	3	3	3	3	3	3	3	3	3	3	3	3	3	3	3	3	3	3	3	3	4	3	3	3	3	4	4	3	3	4	4	3	4	3	4	4	4	4
2	4	4	3	4	4	4	4	3	3	3	3	4	4	3	3	3	3	4	4	4	3	3	3	4	3	4	4	3	3	4	3	4	5	4	4	4	2	4	2	3	3	4	3	4	1	5	4	5	4
2	3	4	4	5	4	3	5	3	5	4	4	3	5	5	5	4	4	5	3	3	4	4	1	3	3	3	3	3	3	3	3	4	4	4	4	4	4	4	3	4	3	4	3	5	3	4	4	4	4
2	3	3	3	3	3	3	3	3	3	3	3	3	3	3	3	3	3	3	2	2	1	1	3	2	2	4	2	2	2	4	2	4	3	3	3	4	4	4	4	4	4	4	4	4	3	3	3	4	4
2	4	3	4	4	3	3	4	3	2	2	3	4	4	3	3	2	4	2	2	4	4	3	3	3	3	3	4	2	4	4	4	3	2	3	4	3	2	4	3	4	3	2	3	4	4	4	4	4	4
2	3	5	5	5	5	5	5	5	2	3	2	5	5	1	3	1	3	5	3	5	3	3	3	5	1	3	1	5	5	3	3	5	1	4	5	6	1	4	1	3	1	4	3	6	6	6	6	6	6
2	3	3	3	3	3	3	3	3	3	3	2	3	3	3	4	3	3	3	3	3	3	3	2	3	3	3	3	3	3	3	3	2	3	2	2	2	2	2	5	2	5	2	5	2	5	2	2	2	2
2	4	3	3	3	3	3	3	3	3	3	3	3	3	3	3	3	3	3	3	3	3	3	3	3	3	3	3	3	3	3	2	3	3	3	2	3	4	4	3	4	4	4	4	4	4	4	3	4	4
2	3	4	4	4	4	4	4	4	4	4	4	4	4	4	4	4	4	4	4	4	2	2	2	2	4	2	2	4	4	2	4	4	4	4	4	4	4	4	3	4	3	4	3	4	3	4	4	4	4
2	4	4	5	4	4	2	3	4	2	2	2	3	3	2	2	2	4	2	2	2	4	4	4	3	2	4	4	2	3	4	2	4	4	3	3	3	3	4	3	3	3	2	3	3	4	5	3	5	3
2	1	3	4	2	3	3	3	3	3	3	3	4	3	2	4	2	4	3	3	2	4	3	3	4	3	4	3	3	4	2	3	4	3	3	4	3	3	3	4	4	5	4	3	4	3	4	4	4	4
2	3	4	4	4	4	4	4	4	4	4	4	4	4	4	4	4	4	2	2	2	4	4	4	4	2	4	4	2	2	4	2	4	4	3	4	4	4	3	4	2	3	3	4	4	3	4	4	3	4
2	4	3	4	4	4	4	4	4	4	4	1	1	3	3	3	3	3	3	3	3	3	3	3	3	3	3	3	3	3	3	3	3	3	3	4	4	3	3	4	3	4	3	4	3	4	3	4	4	3
2	3	3	3	3	3	3	3	3	3	3	3	3	3	3	3	3	3	2	2	2	4	4	4	4	2	4	4	2	2	4	2	2	2	2	2	2	2	2	5	2	5	2	5	2	5	5	2	2	2
2	4	3	2	4	3	3	4	4	3	3	3	3	3	1	4	2	3	5	4	5	2	1	2	3	4	3	1	3	5	1	2	3	3	3	4	4	5	4	3	4	1	4	1	4	1	5	4	6	6
2	4	3	3	3	3	3	3	3	3	3	3	3	3	3	3	3	3	3	3	3	3	3	3	3	3	3	3	3	3	3	3	4	4	4	4	4	4	4	3	4	3	4	3	4	3	4	4	4	4
2	3	3	3	3	3	3	3	3	3	3	3	3	3	3	3	3	3	3	3	3	3	3	3	3	3	3	3	3	3	3	3	4	3	3	4	4	4	4	4	4	4	3	4	4	3	4	4	4	5
2	2	4	4	3	3	3	3	3	3	3	3	3	3	3	3	3	3	2	2	3	4	4	4	4	2	3	3	2	3	2	3	2	4	3	4	4	4	3	3	4	4	3	4	3	3	4	4	4	3
2	3	3	3	3	3	3	3	3	3	3	3	3	3	3	3	3	3	2	2	2	4	4	4	4	2	4	4	2	2	4	2	4	3	3	3	4	2	4	3	4	3	4	3	4	3	4	4	4	4
2	3	3	3	3	3	3	3	3	3	3	3	3	3	3	3	3	3	2	2	2	4	4	4	4	2	4	4	2	2	4	2	2	2	3	4	3	3	4	3	4	5	4	4	3	4	3	3	4	4
2	3	3	3	3	3	3	3	3	3	3	3	3	3	3	3	3	3	3	2	3	3	3	3	3	3	3	3	2	4	3	2	3	5	3	4	4	5	4	4	4	3	4	3	5	2	4	4	4	4
2	1	4	3	2	3	4	3	3	3	3	4	4	4	3	3	3	3	3	3	2	3	3	3	3	2	3	4	2	3	3	2	3	4	3	5	4	4	4	3	4	4	4	4	4	3	5	5	5	5
2	3	4	4	3	3	3	3	4	4	4	3	3	4	3	3	3	4	3	2	3	3	2	2	3	4	3	3	1	4	2	3	5	3	4	3	3	3	4	3	3	3	2	4	4	3	4	4	5	3
2	4	3	3	3	3	3	4	3	3	1	1	4	4	3	4	3	3	3	3	3	3	3	3	5	3	3	5	3	3	3	3	2	2	3	3	3	3	3	4	3	4	3	4	3	3	4	4	4	4
2	3	4	3	3	3	3	3	3	3	3	3	3	3	3	3	3	3	2	2	2	3	3	2	3	2	3	3	2	3	3	2	4	5	5	4	4	4	4	4	4	3	3	3	4	4	4	3	4	4
2	3	3	4	3	4	3	4	4	3	3	3	3	4	3	3	3	4	1	1	1	1	1	1	1	1	1	1	1	5	1	1	6	6	6	6	6	6	6	6	6	6	6	6	6	6	6	6	6	6
2	1	4	4	4	3	4	4	4	4	1	2	2	2	1	2	3	4	3	2	2	3	3	3	3	2	3	3	2	3	3	2	4	4	4	4	4	5	5	5	4	4	4	4	4	4	4	4	5	4
2	3	3	3	3	3	3	3	3	3	3	3	3	3	3	3	3	3	3	2	2	3	3	3	3	3	3	4	2	3	3	3	3	3	4	4	4	4	4	3	4	3	4	3	4	3	4	4	4	4
2	1	1	4	2	4	3	3	4	4	3	2	2	4	3	4	3	4	2	2	2	1	2	1	1	3	1	1	2	5	2	2	4	6	4	5	5	5	5	5	5	6	5	5	4	5	5	5	5	5
2	3	5	2	3	3	3	4	3	4	2	4	3	4	3	4	3	3	5	5	5	3	4	4	3	2	4	4	2	2	4	2	4	2	4	5	4	1	3	1	3	3	4	3	4	3	4	5	4	4
2	3	3	4	4	4	4	3	2	3	3	3	4	3	3	4	4	4	4	4	3	4	3	4	3	3	3	4	3	3	4	2	2	3	2	4	2	3	3	4	4	3	3	3	3	3	3	4	4	4
2	3	5	4	4	4	4	4	4	4	1	4	4	4	2	4	3	5	2	5	3	4	4	2	4	2	2	4	2	2	4	2	4	4	2	3	3	1	5	1	3	1	2	4	4	3	3	3	4	4
2	4	5	2	3	4	4	5	3	2	1	3	4	4	2	3	2	3	3	2	2	2	3	3	4	2	3	3	2	4	4	3	4	2	4	4	4	2	4	3	4	4	4	3	4	2	3	5	4	5
2	3	4	3	3	4	4	3	3	4	3	2	2	3	3	3	3	4	2	3	2	3	2	3	4	3	4	3	2	2	3	3	4	3	3	4	4	4	4	4	4	3	4	3	4	3	4	4	5	3
2	4	3	4	4	3	3	4	4	2	2	4	2	2	2	3	3	3	2	3	2	3	4	4	3	2	4	5	2	3	2	2	2	5	4	4	3	4	4	3	4	3	4	3	4	3	4	4	4	4
2	4	5	3	2	4	2	5	4	4	3	3	4	5	3	4	3	4	2	2	3	3	3	4	4	3	4	3	4	3	2	2	5	2	4	4	5	3	5	1	3	2	5	3	4	4	4	4	4	4
2	3	4	2	4	3	3	3	3	3	4	3	1	3	3	3	3	3	3	3	3	4	3	3	3	3	3	3	2	2	2	2	4	3	4	4	3	3	4	4	4	4	3	3	4	3	4	4	4	3
2	1	3	3	3	3	3	3	3	3	3	3	3	3	3	3	3	3	2	2	2	1	1	1	4	2	4	4	2	5	2	1	3	6	5	4	5	4	4	3	5	4	5	3	5	3	5	3	3	4
2	3	3	4	4	4	4	4	4	4	4	4	4	4	4	4	4	4	2	2	2	4	4	4	4	2	4	4	2	2	4	2	3	3	3	3	3	3	3	4	3	4	3	4	3	4	2	3	3	3
2	3	3	4	2	3	3	3	3	4	3	2	4	4	3	4	3	3	3	3	3	3	3	3	3	3	3	3	3	3	3	3	4	3	3	4	4	4	4	3	4	3	4	3	4	3	4	4	4	4
2	1	4	3	3	3	4	4	4	4	2	3	4	3	3	4	3	3	3	3	2	4	4	3	3	2	4	2	4	2	4	3	2	2	4	4	4	3	4	3	2	5	3	3	3	5	3	4	4	4
2	4	4	2	4	3	3	3	4	3	3	3	4	4	3	3	3	4	2	1	3	3	2	2	3	3	3	3	3	4	3	3	5	4	4	5	5	5	5	2	5	4	5	2	5	3	5	6	6	5
2	3	3	3	3	3	3	3	3	3	3	3	3	3	3	3	3	3	3	3	3	3	3	3	3	3	3	3	3	3	3	3	4	5	5	5	5	5	5	2	5	2	5	2	5	2	5	5	6	6
2	3	3	3	3	3	3	3	3	3	3	3	3	3	3	3	3	3	5	5	5	1	1	1	1	3	3	3	3	3	3	3	5	1	1	6	6	6	6	6	6	6	6	6	6	6	6	6	6	6
2	3	4	4	3	4	4	4	4	3	2	3	3	4	2	3	3	4	3	3	3	4	4	3	4	3	5	5	3	3	3	3	3	3	2	2	3	3	3	2	3	3	3	2	4	3	3	3	4	4
2	3	4	2	3	4	2	3	3	3	3	4	3	4	3	4	2	3	3	3	2	4	4	4	3	2	4	4	2	2	4	3	2	4	2	3	2	2	2	3	3	4	4	3	3	3	3	3	4	3
2	4	3	4	3	3	1	4	3	3	3	3	3	4	3	4	2	4	3	3	2	3	4	3	3	3	3	2	2	3	3	2	4	3	3	4	3	3	3	4	3	3	3	4	3	4	3	3	3	4
2	1	3	4	2	4	2	4	3	4	2	2	2	4	2	4	2	4	2	3	3	4	4	3	4	3	4	4	2	4	3	2	3	3	2	4	4	4	3	5	2	4	2	4	4	5	3	2	3	3
2	4	4	5	3	4	4	5	3	3	3	2	2	4	3	2	2	3	4	4	4	4	4	3	4	4	4	5	4	5	3	3	2	3	3	4	2	1	3	1	1	2	2	2	4	1	3	6	4	5
2	3	4	3	4	4	4	4	3	4	3	2	2	3	3	3	3	3	4	3	5	3	3	4	4	3	4	4	4	5	4	5	3	2	2	2	2	2	2	2	4	2	3	1	5	2	4	3	4	3
2	3	5	5	2	3	3	5	3	3	1	1	4	4	1	3	2	3	5	2	4	1	3	3	2	5	4	3	4	5	2	2	4	1	2	1	2	1	5	2	4	2	4	1	3	1	5	6	6	5
2	4	3	3	3	3	3	3	3	3	3	3	3	3	3	3	3	3	1	1	1	5	5	3	3	3	3	3	3	3	3	3	4	5	4	4	4	4	4	4	4	4	4	3	4	3	4	4	4	4
2	4	3	3	4	3	3	3	4	4	2	3	4	4	2	4	2	4	2	3	3	3	3	2	3	3	3	3	3	3	2	2	5	6	5	5	6	5	4	4	4	3	4	3	5	4	5	3	3	4
2	1	4	3	3	3	4	3	4	2	1	1	5	4	3	3	2	3	2	3	3	3	2	3	3	1	4	3	4	3	4	2	3	2	4	4	3	3	4	4	4	3	2	4	3	5	4	2	5	3
2	3	3	3	3	3	3	3	3	3	3	3	4	3	3	4	3	3	3	2	2	1	1	1	1	2	1	1	1	5	1	2	5	5	6	6	4	5	5	6	6	6	6	6	5	3	6	6	6	6
1	1	3	3	3	2	3	4	4	3	3	2	3	4	2	3	3	4	2	3	4	1	3	3	4	3	4	4	3	3	3	3	4	4	4	4	4	4	4	3	4	2	3	3	4	3	3	3	4	3
2	3	4	3	4	3	4	2	3	3	4	3	2	3	2	4	3	3	3	2	3	3	2	2	2	2	3	2	3	3	2	2	5	2	4	5	5	3	5	3	3	5	4	4	4	5	5	3	5	4
2	4	4	3	3	4	3	4	3	3	3	3	3	4	3	3	3	3	3	3	2	4	3	3	2	3	3	3	3	3	2	3	2	3	3	3	4	3	4	3	4	4	3	3	4	3	5	6	5	4
2	4	4	2	3	4	4	3	4	3	3	2	2	2	3	3	3	3	2	3	3	2	3	2	3	4	3	4	3	3	3	3	3	3	3	4	3	3	3	4	4	5	3	4	3	5	4	4	4	4
2	3	3	4	4	4	3	4	4	4	4	2	4	4	3	4	4	4	4	4	3	4	3	5	3	2	3	3	3	4	3	4	3	3	4	4	3	3	3	3	4	3	3	3	4	3	3	4	3	4
2	2	4	4	2	4	4	4	4	2	3	2	4	4	2	3	4	4	4	3	3	4	3	4	2	3	3	4	2	2	4	3	3	3	3	3	3	3	3	3	3	4	3	4	3	4	3	3	3	3
2	3	3	4	3	4	3	4	4	3	3	3	3	3	5	4	3	4	3	2	3	4	4	4	4	2	4	5	5	5	4	3	3	2	3	3	3	4	3	3	3	3	3	3	3	5	3	5	4	3
1	1	4	4	2	3	3	3	3	2	1	3	4	4	3	3	3	4	2	2	2	2	3	2	2	2	4	2	1	4	3	1	3	5	3	5	4	5	4	2	5	5	4	3	4	3	3	2	4	6
2	4	4	2	4	4	3	3	3	4	3	3	2	4	2	3	3	3	3	3	4	3	3	2	3	3	4	2	5	2	3	2	4	2	5	2	3	3	4	2	4	4	2	3	4	3	4	3	4	3
2	3	3	3	3	3	3	3	3	3	3	3	3	3	3	3	3	5	2	2	2	4	4	4	4	2	4	4	2	2	4	2	4	4	4	4	4	4	4	3	4	3	4	3	4	3	4	4	4	4
2	4	4	5	3	4	3	3	4	2	2	2	4	3	2	2	3	4	3	3	2	2	3	3	3	3	4	4	2	3	4	3	4	4	3	4	3	3	3	5	4	4	4	4	3	4	4	3	4	4
2	3	5	4	4	5	3	5	3	4	2	2	2	4	5	2	4	4	5	5	5	4	4	4	4	5	5	5	3	4	4	5	1	3	1	5	1	2	1	1	2	1	1	1	1	3	2	4	2	2
2	3	4	4	2	2	3	2	3	2	3	2	4	4	3	4	3	3	5	3	4	4	4	5	4	2	4	5	5	5	4	4	2	2	2	4	3	1	3	1	3	2	4	3	4	5	4	4	4	3
2	4	5	5	4	4	4	4	3	4	4	3	4	5	5	5	4	3	5	5	5	3	3	2	3	4	2	5	3	3	3	4	3	2	3	3	4	1	3	1	4	1	3	1	4	1	2	6	4	4
2	4	5	3	3	4	3	4	3	4	3	3	3	4	5	3	3	3	4	5	5	4	4	5	5	5	5	5	3	3	5	5	1	3	1	4	2	2	1	1	2	1	2	1	2	2	2	3	3	1
2	3	3	3	3	3	3	3	3	3	3	3	3	3	3	3	3	3	3	3	3	3	3	3	3	3	3	3	3	3	3	3	4	4	4	4	4	4	4	3	4	3	4	3	4	3	4	4	4	4
2	3	5	2	3	3	2	5	3	3	1	3	5	5	3	5	3	3	2	2	2	3	4	2	3	2	2	3	2	4	3	3	4	2	3	5	5	6	4	6	5	6	4	4	5	5	5	3	6	6
2	3	3	4	4	3	3	3	4	3	3	3	4	4	3	4	3	4	3	3	3	3	3	3	2	3	2	3	2	4	3	2	3	4	3	4	3	4	4	3	3	5	4	4	4	4	4	3	5	4
2	2	3	3	4	4	3	4	3	3	2	3	3	4	2	3	2	4	3	3	3	3	3	3	3	3	3	3	3	3	3	3	4	3	4	4	3	3	4	3	4	3	4	3	4	3	4	3	4	4
2	3	4	3	3	3	3	3	3	3	3	3	3	3	3	3	3	3	3	3	3	3	5	5	3	3	3	5	3	3	3	3	3	4	3	4	3	4	3	3	3	5	3	3	3	3	4	3	4	4
2	3	4	3	3	4	3	3	3	3	3	2	3	3	3	4	3	3	3	3	3	3	3	3	3	3	3	2	3	3	3	3	3	3	3	2	2	2	2	3	3	3	4	3	4	3	4	3	4	4
2	3	4	3	2	3	3	3	4	3	1	3	5	3	2	2	3	4	2	3	3	4	4	3	4	4	4	4	2	4	3	3	3	4	2	4	3	1	4	2	3	3	4	3	4	2	4	4	4	5
2	3	4	4	3	3	4	3	3	2	2	2	3	4	3	3	3	3	3	3	2	3	3	3	2	3	3	5	3	3	3	3	3	4	2	4	3	3	2	4	4	5	3	4	4	4	4	5	4	5
2	4	3	3	3	3	3	3	3	3	3	3	3	3	3	3	3	3	3	3	3	3	3	3	3	3	3	3	3	3	3	3	4	4	4	4	4	4	4	3	4	3	4	3	4	3	4	4	4	4
2	3	3	2	3	3	2	3	3	4	4	3	3	3	3	2	3	4	3	3	3	3	3	3	3	3	2	3	2	4	2	3	3	3	3	3	3	3	4	4	4	3	3	3	4	3	4	3	4	3
2	3	5	5	4	5	5	5	5	5	5	5	5	5	5	5	5	5	5	4	3	3	4	3	3	5	4	4	5	2	5	5	3	1	1	1	1	1	3	1	4	2	3	3	4	5	4	4	3	4
2	3	4	4	3	4	3	3	3	3	3	2	4	3	3	4	2	4	3	5	3	4	3	4	3	4	4	4	3	3	4	4	1	4	2	3	2	3	2	3	3	2	3	2	4	3	4	4	3	3
2	3	5	2	2	4	2	2	3	4	4	4	4	4	3	3	2	3	3	2	2	1	1	3	2	2	2	2	2	4	3	2	2	3	4	5	5	2	5	1	4	6	5	5	5	5	4	2	5	6
2	3	3	3	3	3	3	3	3	3	3	3	3	3	3	3	3	3	3	3	3	3	3	3	3	3	3	3	3	3	3	3	4	3	3	4	4	3	3	4	3	4	4	4	4	3	4	3	4	4
2	3	2	4	2	4	2	4	3	2	3	3	4	4	3	3	2	3	3	3	2	4	4	3	4	2	4	5	2	2	4	2	3	4	2	4	3	2	4	2	4	1	1	2	2	2	3	5	4	4
2	3	4	5	2	4	4	5	4	5	2	4	4	4	4	4	3	3	5	4	4	4	4	4	3	3	4	3	4	4	3	5	3	2	2	2	2	1	2	3	3	1	2	2	3	1	3	4	4	5
2	3	4	5	5	3	2	3	4	2	3	2	4	4	2	5	2	5	4	3	2	4	3	4	3	5	4	5	2	4	4	3	2	5	2	2	4	3	4	3	3	5	3	3	5	6	4	4	4	3
2	3	4	5	3	5	1	4	4	4	2	3	4	2	2	4	1	4	4	3	4	3	3	3	3	3	3	3	2	3	4	2	3	4	3	5	3	3	3	3	4	3	4	3	4	4	3	2	4	3
2	3	5	2	2	4	2	4	3	4	4	3	4	4	3	2	3	2	5	2	2	2	4	1	3	3	3	3	2	4	4	3	4	1	4	5	5	5	4	4	4	4	4	3	4	3	4	4	4	4
2	3	3	5	3	4	3	4	5	2	2	2	5	4	3	4	3	5	5	5	5	3	3	3	3	3	4	3	3	5	3	4	3	2	3	3	3	1	3	2	3	1	3	2	4	1	4	6	4	2
2	3	5	3	3	3	5	5	3	3	3	3	3	4	4	4	4	3	3	3	3	3	3	3	3	3	3	3	3	3	3	3	3	3	3	3	3	3	3	4	3	4	3	4	3	4	3	4	4	3
2	3	4	4	3	3	3	3	5	3	2	2	3	3	2	3	3	3	3	2	3	3	2	2	3	3	2	2	3	3	3	4	4	3	3	5	4	5	3	4	5	3	4	3	4	2	5	4	5	5
2	1	4	2	1	1	1	1	1	1	1	1	1	1	1	3	1	1	2	2	2	3	2	2	3	3	2	3	2	3	4	2	4	3	4	4	4	4	4	4	4	5	4	4	4	4	4	3	4	4
2	4	1	2	2	1	4	1	3	3	3	3	2	1	2	2	3	3	3	2	3	4	3	3	1	2	4	5	1	3	3	2	5	5	4	5	5	5	4	2	5	2	5	2	5	2	5	5	5	5
2	4	4	4	4	4	4	4	2	2	1	2	2	2	2	2	2	2	2	2	3	3	3	3	3	2	4	3	2	2	4	2	2	2	2	2	2	2	2	5	1	4	2	4	4	5	4	4	4	5
2	4	3	3	3	3	4	3	3	3	2	3	3	2	2	3	3	3	2	2	2	2	4	2	2	5	4	1	2	4	4	2	4	4	4	3	4	3	4	6	4	6	5	6	5	2	5	4	5	5
2	4	3	2	2	2	2	2	2	3	2	2	2	2	2	2	2	2	3	2	2	4	4	4	4	2	4	4	2	2	4	2	2	4	3	3	4	3	3	4	3	4	3	4	3	4	5	3	3	3
2	4	3	3	2	1	2	3	3	3	3	3	3	3	3	3	3	2	4	2	3	3	3	3	3	3	3	3	3	3	3	3	3	2	2	2	4	3	5	4	5	3	5	3	3	4	3	3	3	4
2	4	1	2	2	2	2	2	3	3	3	3	4	3	3	3	3	3	2	2	2	4	4	4	4	2	4	4	2	2	4	2	3	3	4	4	3	3	3	4	3	4	3	4	3	3	3	4	4	4
2	4	2	2	2	2	2	2	2	2	2	2	2	2	2	2	2	2	2	2	2	4	4	4	4	2	4	4	2	2	4	2	3	4	3	3	4	4	4	3	4	4	3	3	3	4	4	3	4	4
2	3	4	4	1	4	1	3	4	2	1	1	1	5	2	2	1	4	2	2	2	2	4	4	4	3	3	4	3	5	2	4	3	5	3	5	5	4	4	4	4	5	5	5	5	5	5	6	6	5
2	4	1	1	1	1	1	1	1	1	1	1	1	1	1	1	1	1	3	3	3	3	3	3	3	3	3	3	3	3	3	3	3	3	3	3	3	3	3	4	3	4	3	4	3	4	3	3	3	3
2	3	3	2	3	3	3	3	3	3	3	3	3	3	3	3	3	3	3	3	3	3	3	3	3	3	3	3	3	3	3	3	4	4	4	4	4	4	4	6	4	6	6	6	4	3	6	4	4	4
2	4	5	2	2	2	3	4	3	3	1	2	3	3	3	2	3	3	2	2	1	2	4	3	1	3	3	3	2	3	3	3	5	3	5	5	5	5	5	5	5	6	5	6	6	6	6	5	6	6
2	3	2	2	2	3	3	3	3	3	3	3	3	3	3	3	3	3	3	3	3	3	3	3	3	3	3	3	3	3	3	3	3	5	3	4	3	3	3	4	4	3	4	3	4	3	4	4	4	4
2	4	2	2	2	2	2	2	2	2	2	2	2	2	2	2	2	2	2	2	2	4	4	4	4	2	4	4	2	4	4	2	2	4	3	3	3	3	3	4	3	4	3	4	3	4	3	3	3	3
2	4	3	3	3	4	2	4	3	3	2	3	1	1	3	4	2	3	3	3	3	3	3	3	3	3	3	3	3	3	3	3	3	3	1	3	3	3	3	4	3	4	3	4	2	5	3	3	3	3
2	4	3	3	3	3	3	3	3	3	3	3	1	3	3	3	3	3	2	1	2	4	4	4	4	2	4	4	2	2	4	2	1	3	3	3	3	3	3	4	2	5	2	5	4	4	3	3	3	3
2	3	1	1	1	1	1	1	1	1	1	1	1	1	1	1	1	1	5	5	5	5	5	5	5	5	5	5	5	1	5	5	1	1	1	1	1	1	1	1	1	1	1	1	1	1	1	1	1	1
2	4	2	4	2	2	3	3	3	3	3	3	4	4	2	3	3	3	4	3	3	3	3	3	3	3	3	3	3	3	3	3	3	4	3	4	2	4	3	2	3	4	4	3	3	3	3	4	4	4
2	3	2	2	3	2	3	2	3	2	3	2	1	2	3	2	3	3	4	3	2	3	4	4	3	2	3	4	3	2	3	3	4	5	4	3	3	2	4	2	2	4	3	2	3	3	6	4	4	4
2	4	3	2	2	2	2	3	2	2	2	2	3	3	2	2	2	2	1	2	2	3	3	4	3	2	2	2	2	2	3	2	5	4	4	5	5	4	4	4	4	4	4	4	3	4	4	4	5	3
2	3	2	2	2	2	2	2	2	2	2	2	4	2	2	2	2	2	2	2	2	4	4	4	4	2	4	4	2	2	4	2	4	4	4	4	4	4	4	3	4	3	4	3	4	3	4	4	4	4
2	1	1	4	2	2	2	3	2	2	1	2	4	2	2	4	2	2	4	4	4	2	2	2	5	2	2	4	4	2	2	4	4	3	4	4	4	3	3	4	3	4	3	4	3	4	1	3	3	3
2	3	5	3	2	4	3	5	2	3	2	1	3	3	1	2	1	2	3	2	5	4	4	2	5	4	4	4	3	5	1	2	4	1	3	2	3	3	3	4	3	4	3	4	3	4	3	3	4	4
2	4	1	3	3	3	3	3	3	3	3	3	3	3	3	3	3	3	3	3	3	3	3	3	3	3	3	3	3	3	3	3	4	5	2	4	5	5	5	2	5	3	4	3	4	2	5	3	5	5
2	1	3	3	3	3	2	3	3	3	3	3	3	3	3	3	3	3	3	3	3	3	3	3	3	3	3	3	3	3	3	3	4	3	4	4	4	4	3	3	4	4	4	3	4	3	4	4	5	5
2	4	1	1	1	3	3	3	3	3	3	3	3	3	3	3	3	3	3	3	3	3	3	3	3	3	3	3	3	3	3	3	5	3	3	4	4	3	4	3	4	3	4	3	4	3	4	4	4	4
2	3	3	3	2	3	3	3	2	2	2	2	2	2	3	3	2	3	2	2	2	3	3	4	3	3	3	4	2	2	4	3	3	5	4	4	3	4	3	3	3	3	3	3	3	4	4	3	4	3
2	3	2	4	2	2	2	2	3	3	3	3	3	3	3	3	3	3	2	2	2	4	4	4	4	2	4	4	2	2	4	2	2	2	2	2	2	2	2	5	2	5	2	5	2	5	2	3	2	3
1	4	2	2	2	2	2	2	2	2	2	2	2	2	2	2	2	2	2	2	2	4	4	4	4	2	4	4	2	2	4	2	2	4	2	3	4	4	4	5	4	5	4	4	2	5	2	2	2	4
2	3	1	1	1	5	1	3	3	3	3	3	3	3	3	3	3	3	3	2	4	3	3	3	3	3	3	5	5	3	3	3	4	3	3	4	3	4	5	1	5	3	1	1	1	1	1	3	3	5
2	3	4	5	2	4	4	3	3	4	2	2	2	2	2	2	2	2	4	3	2	3	3	3	3	3	3	3	3	3	3	3	4	4	4	4	4	4	4	3	4	3	4	3	4	3	4	4	4	3
2	2	2	2	2	2	2	2	2	2	2	2	2	2	2	2	2	2	1	2	2	4	4	4	4	2	4	4	2	2	4	3	2	2	2	4	4	4	3	5	2	4	3	5	2	4	3	3	3	3
2	4	3	2	1	3	2	2	2	2	2	2	3	2	2	3	2	2	3	1	2	3	3	2	2	2	2	4	3	4	2	2	5	4	5	5	5	4	5	3	5	5	5	4	5	3	5	4	6	4
2	1	1	1	3	3	3	3	3	1	5	1	3	3	3	3	3	3	3	1	3	3	3	3	3	3	3	3	3	3	3	3	4	4	4	4	1	4	4	3	2	2	2	4	2	4	4	3	4	5
2	4	2	2	2	2	2	3	3	3	3	3	3	3	3	3	3	3	2	2	3	3	3	3	3	3	3	3	3	3	3	3	2	2	2	2	2	2	2	5	2	5	2	5	2	5	3	3	3	3
2	1	3	2	3	3	3	3	2	2	2	2	4	3	2	1	3	1	3	3	3	3	3	3	3	3	3	3	3	3	3	3	4	4	4	4	4	4	4	3	4	3	4	3	4	3	4	4	4	4
2	4	5	3	3	4	1	1	1	1	1	1	1	2	1	1	1	3	3	2	3	3	3	3	3	3	3	3	3	3	3	3	3	2	1	3	3	1	3	1	4	5	3	3	4	2	5	4	5	5
2	3	2	2	2	2	2	2	2	2	2	2	2	2	2	2	2	2	2	2	2	4	4	4	4	2	4	4	2	2	4	2	2	3	2	2	2	2	2	5	2	5	2	5	2	5	2	2	3	2
2	1	1	3	2	2	2	2	2	2	2	2	2	2	2	2	2	2	3	2	4	2	4	4	4	1	4	4	3	3	3	3	4	5	1	3	5	5	5	2	5	2	5	1	5	2	5	5	5	5
2	3	4	2	2	2	2	2	2	1	1	2	2	2	1	2	2	2	2	1	1	2	2	5	4	2	4	2	2	3	4	3	2	2	4	4	3	6	3	3	4	6	1	4	5	5	3	3	2	3
2	1	4	3	3	3	3	3	3	3	3	2	2	2	2	2	3	3	2	2	2	3	3	4	3	2	4	3	2	2	3	2	4	4	3	4	4	3	4	3	3	4	3	3	3	3	3	3	4	4
2	3	3	3	3	3	3	3	3	3	3	3	3	3	1	1	5	3	1	1	1	3	3	3	3	3	3	3	1	3	5	1	5	5	4	5	4	4	4	3	4	3	4	5	4	3	4	4	4	4
1	4	2	3	2	2	2	2	2	2	2	2	2	2	2	2	2	3	2	2	2	4	4	4	3	3	4	4	3	3	3	3	3	3	3	3	3	3	3	2	4	3	5	3	5	4	4	4	4	4
2	2	2	2	2	2	2	2	2	2	2	2	2	2	2	2	2	2	2	2	2	4	4	4	4	2	4	4	2	3	1	2	4	4	4	4	4	4	4	3	4	3	4	3	4	3	4	4	4	4
2	3	3	3	3	1	3	3	1	3	3	3	3	3	3	3	3	3	2	3	2	4	3	3	3	3	3	3	3	3	3	3	4	2	4	5	5	5	5	4	2	4	3	2	3	4	4	4	4	4
2	3	4	2	4	3	2	2	2	2	2	2	4	2	2	4	2	2	2	2	3	3	3	3	3	2	3	3	2	3	3	2	5	4	4	4	5	4	4	3	4	5	4	4	5	3	5	5	5	5
1	3	4	2	3	3	4	4	2	2	2	1	3	4	1	2	3	3	3	3	3	2	3	2	2	3	2	1	3	4	2	2	4	2	5	4	6	3	5	2	6	3	3	3	4	1	6	6	6	6
2	4	3	3	3	3	3	3	3	1	1	1	3	3	1	1	3	3	3	3	3	3	3	3	3	3	3	3	3	3	3	3	4	3	5	5	5	4	4	3	4	3	4	3	4	3	4	4	4	4
2	4	2	2	2	2	2	2	2	2	2	2	2	2	2	2	2	2	1	1	1	4	5	2	2	2	2	2	1	4	2	2	4	5	4	5	5	5	5	5	5	5	5	6	5	5	6	6	6	6
2	3	2	2	2	2	3	2	2	2	2	2	2	2	3	2	2	2	2	3	3	3	3	3	3	3	4	4	1	3	3	2	4	4	4	4	4	4	4	3	4	3	4	3	4	3	4	4	4	5
2	1	3	2	2	1	1	2	2	2	2	1	1	1	1	1	1	1	2	2	2	2	1	2	2	2	1	2	1	3	2	2	5	5	4	5	5	5	5	3	4	4	5	6	6	5	5	5	5	5
2	2	3	3	2	4	4	4	3	3	2	4	1	3	3	3	2	2	2	2	2	4	3	4	4	3	4	3	3	4	3	4	4	3	2	4	2	4	3	5	4	4	4	3	4	2	3	3	5	4
2	2	4	1	2	2	3	2	2	2	1	1	1	1	1	2	2	1	2	1	2	2	1	2	2	2	2	2	2	4	2	2	4	5	4	4	4	2	4	5	4	6	4	2	5	2	5	5	6	5
2	1	2	2	1	2	1	1	2	2	1	1	1	2	1	1	1	4	2	2	1	1	4	2	2	2	3	3	3	3	3	3	4	4	4	4	4	4	4	3	4	3	4	3	4	3	4	4	4	4
2	3	4	3	1	3	3	3	3	2	2	2	3	3	1	2	3	3	3	3	2	3	4	4	4	3	3	3	3	3	3	3	2	5	4	4	4	3	3	3	4	3	4	3	4	4	3	4	2	3
2	3	5	1	2	1	3	3	3	1	5	1	3	5	1	3	3	4	3	3	3	3	3	3	3	3	3	3	3	3	3	3	3	3	3	3	3	3	3	3	3	3	4	3	4	3	3	3	3	3
2	4	4	4	4	4	2	2	2	2	2	2	2	2	2	4	4	2	4	4	4	4	4	2	4	4	4	4	4	4	2	4	5	3	4	3	4	3	4	3	3	3	3	3	4	3	4	3	4	3
1	4	2	1	1	3	1	3	1	1	1	3	4	3	1	1	1	1	3	3	2	4	2	3	4	2	3	3	3	3	2	2	4	5	4	4	3	4	4	5	4	5	5	3	5	4	5	5	5	5
2	2	3	2	2	2	2	2	3	2	1	2	4	2	2	1	1	2	2	2	2	4	3	3	4	2	3	3	2	4	2	2	4	5	3	5	5	5	4	5	4	3	3	4	4	5	5	2	5	4
2	3	2	2	2	1	4	2	3	2	4	2	3	2	3	3	2	3	2	2	3	2	5	3	4	4	3	4	2	3	2	2	4	3	3	4	4	4	3	2	4	2	2	4	4	2	5	6	4	4
1	3	4	5	2	4	2	1	1	3	3	3	3	3	3	1	1	1	1	1	1	5	5	5	5	1	5	5	1	1	5	1	1	1	2	1	2	1	1	6	1	6	1	6	1	6	1	1	1	1
2	4	3	4	2	3	2	2	4	2	3	2	4	4	3	3	2	4	3	2	3	4	4	5	3	4	4	4	2	2	4	2	3	3	3	3	3	3	3	4	3	4	3	4	3	4	3	3	3	3
2	4	3	2	2	2	2	2	2	2	2	2	2	2	2	2	2	2	2	2	3	3	3	3	4	2	3	4	2	3	3	2	4	4	4	4	4	4	4	3	4	3	4	3	4	3	4	4	5	5
2	3	2	2	2	2	2	2	2	2	2	2	2	2	2	2	2	2	2	1	2	4	2	4	4	1	4	5	2	1	4	1	3	2	4	4	5	4	5	3	4	3	4	3	4	3	5	4	6	4
1	1	4	2	2	3	1	3	5	3	3	3	3	3	3	3	3	3	3	3	3	3	3	3	3	3	3	3	3	3	3	3	4	4	4	4	4	4	4	3	4	3	4	3	4	3	4	4	4	4
2	1	2	2	2	2	2	2	2	2	2	2	2	2	2	2	2	2	2	2	2	4	4	4	4	2	4	4	2	2	4	2	2	2	2	2	2	2	2	5	2	5	2	5	2	5	2	2	2	2
2	1	4	2	2	3	3	4	4	2	2	3	2	3	3	2	2	2	2	2	2	3	3	2	3	3	3	4	2	4	3	3	3	2	3	4	4	2	4	2	4	5	4	3	3	3	4	4	5	4
2	3	1	2	2	2	2	2	2	2	2	2	2	2	2	2	2	2	2	2	2	4	4	4	4	2	4	4	2	2	4	2	2	2	2	4	4	4	4	3	4	3	4	3	4	3	4	4	4	4
1	4	4	1	2	3	3	3	2	3	1	1	1	3	3	3	3	1	3	3	3	3	3	2	2	4	2	3	3	4	3	3	4	5	4	5	4	4	5	5	5	5	4	6	3	6	5	3	5	4
2	3	3	3	3	3	3	3	3	2	2	2	1	2	3	3	3	3	3	3	3	3	3	3	3	3	3	3	3	3	3	3	3	4	4	4	4	4	4	3	4	3	3	3	3	3	4	4	4	4
2	3	3	3	3	3	3	3	3	3	2	2	2	2	2	2	2	2	2	2	2	4	3	4	3	2	2	3	2	3	3	2	4	3	3	4	5	3	5	3	4	3	4	3	5	3	5	4	5	5
2	4	3	3	2	3	3	3	3	2	1	2	3	3	3	4	3	3	3	3	3	3	3	3	3	3	3	3	2	3	3	3	3	4	3	4	3	4	3	4	3	4	3	4	3	4	3	3	3	3
2	4	3	3	3	3	3	3	3	3	3	3	3	3	3	2	2	3	3	3	4	3	2	3	3	3	3	3	3	3	3	3	3	4	3	4	4	3	4	2	4	1	4	3	4	2	4	3	4	4
2	2	2	2	2	2	2	2	2	2	2	2	2	2	2	2	2	1	1	1	3	3	4	4	4	3	4	3	2	3	3	3	3	1	3	6	4	6	4	3	3	3	3	2	3	4	4	2	4	3
2	4	3	2	2	3	2	3	2	2	2	2	2	3	2	2	2	2	2	2	2	4	4	3	4	2	4	3	2	4	4	2	2	3	3	4	4	4	4	3	4	4	4	3	4	3	4	4	4	4
2	4	3	3	3	3	3	3	3	3	3	1	3	3	3	3	3	3	2	2	2	4	4	4	4	2	4	4	2	2	4	2	4	4	4	4	4	4	4	3	4	3	4	3	4	3	4	4	4	4
2	4	3	5	3	3	4	4	4	2	2	2	2	2	2	2	2	2	2	2	2	4	4	4	4	2	2	4	2	2	4	2	4	4	4	4	4	4	4	2	5	3	5	2	5	2	5	5	5	5
2	4	4	2	3	3	3	3	2	3	3	3	2	3	2	3	2	2	5	3	5	2	2	2	1	2	3	1	2	3	3	3	3	4	4	3	4	3	4	4	4	4	4	4	4	4	4	3	4	3
2	4	3	1	5	4	3	2	1	1	1	1	3	2	1	3	3	1	1	1	1	1	2	1	2	3	1	2	3	3	3	3	6	4	5	5	3	6	3	4	4	4	5	4	4	3	4	5	4	4
2	1	3	2	3	3	3	3	2	2	2	2	2	3	2	3	3	2	2	2	3	2	2	1	1	2	4	3	1	5	3	1	1	3	4	5	6	6	5	6	3	6	5	5	5	5	4	6	6	6
2	2	3	2	3	3	2	3	2	3	3	3	3	3	3	3	3	3	2	2	2	4	4	3	4	2	4	4	3	2	3	2	4	2	3	3	3	3	3	4	3	4	3	4	4	4	3	3	3	3
2	4	3	3	3	3	3	3	3	3	3	3	3	3	1	3	1	3	3	3	3	3	3	3	3	3	3	5	3	3	3	3	3	3	3	3	3	3	3	4	3	4	3	4	3	4	3	3	3	3
2	4	3	3	3	3	2	3	3	3	3	3	3	3	3	3	1	3	3	3	3	3	3	3	3	3	2	3	3	3	3	2	4	4	4	5	4	5	5	2	5	2	5	2	5	2	5	5	5	5
2	4	3	2	3	3	3	3	3	3	3	1	2	2	2	2	1	3	2	3	3	3	2	3	3	3	4	4	2	2	3	1	2	4	2	4	4	4	4	3	5	3	3	4	5	4	5	4	4	5
2	2	4	1	1	1	1	1	1	1	1	1	1	1	1	1	1	1	1	1	1	5	5	4	3	3	3	3	3	3	2	1	5	5	3	5	5	5	5	2	5	4	5	4	4	4	5	5	5	5
1	3	1	1	1	1	1	1	1	1	1	1	1	1	1	1	1	1	1	1	1	5	5	5	5	1	5	5	1	3	1	1	6	6	6	6	6	6	6	6	6	6	4	6	6	6	6	6	6	6
2	3	3	2	2	2	3	3	2	4	2	2	3	3	2	3	3	2	2	2	4	3	4	4	4	2	4	4	3	3	3	4	3	2	3	4	3	4	4	4	2	3	4	3	3	4	3	4	4	4
2	4	4	2	2	3	3	2	2	2	2	2	3	3	3	3	2	3	2	1	2	3	2	4	4	2	4	4	2	2	4	2	4	4	4	4	4	4	4	3	4	3	4	3	4	3	4	4	4	4
1	3	4	4	2	2	3	2	3	2	1	1	2	3	2	3	2	3	3	2	5	3	3	3	4	2	4	4	2	2	4	2	4	5	5	6	5	4	5	3	5	3	3	3	5	3	5	4	5	5
2	3	4	3	3	3	3	4	3	3	2	2	4	3	2	2	2	3	3	3	2	3	3	3	3	3	3	3	3	3	3	3	4	5	2	4	4	2	3	2	4	3	3	3	4	3	3	3	3	5
2	4	4	4	2	2	2	2	2	2	2	2	2	2	2	2	2	2	3	3	4	4	3	3	4	2	4	4	2	2	3	2	4	2	4	5	5	3	4	4	4	4	4	4	5	5	4	4	5	4
2	3	2	2	2	2	2	1	3	2	2	1	2	2	2	2	2	3	3	3	5	3	3	3	3	3	3	3	2	4	3	2	4	5	5	4	5	4	4	2	4	4	3	3	5	4	4	4	4	5
2	3	3	3	3	3	3	3	3	3	3	3	3	3	1	2	2	3	3	3	3	3	3	3	4	2	4	4	2	2	3	2	4	4	3	4	3	3	4	3	4	4	3	4	4	3	4	4	4	3
2	2	2	2	2	2	3	3	3	3	3	3	3	3	3	3	3	3	3	3	3	3	3	3	5	3	3	3	3	3	3	3	3	3	3	4	3	3	3	4	3	4	3	4	4	4	3	3	4	4
1	3	4	3	3	2	3	3	2	2	1	2	4	2	1	3	2	2	2	2	2	3	2	3	3	2	3	3	3	3	4	3	4	5	3	4	4	5	4	3	5	4	4	4	5	5	4	4	4	4
2	3	2	2	2	2	2	2	2	2	2	2	2	2	2	3	2	2	2	2	2	3	3	3	2	2	3	2	2	4	2	4	4	5	4	5	4	5	4	3	4	3	4	3	4	3	5	4	5	5
2	3	4	2	3	3	3	3	4	3	1	1	1	3	3	2	2	3	2	2	1	2	1	1	1	2	3	2	2	3	3	3	4	5	4	5	5	5	5	3	6	3	5	4	6	4	5	5	6	5
2	3	2	1	3	1	2	2	3	2	1	2	2	2	1	2	2	2	2	3	2	4	4	2	2	2	2	2	2	3	2	1	5	4	5	5	5	5	5	3	5	4	5	3	4	4	4	5	5	5
2	3	3	3	3	3	3	3	3	3	3	3	3	3	2	2	4	2	2	2	1	4	4	4	3	2	3	3	2	2	3	2	3	3	2	4	4	4	2	6	4	4	4	5	5	2	5	4	3	4
2	4	2	2	1	3	2	3	2	3	3	3	1	2	1	2	2	2	2	2	3	4	4	2	3	2	4	3	2	5	2	2	3	2	3	4	5	2	3	4	4	3	4	2	3	3	3	4	5	4
2	4	3	2	3	3	2	3	2	4	2	2	4	4	3	3	2	2	2	2	2	4	4	4	4	2	4	4	2	2	4	2	3	3	3	3	3	3	3	4	2	4	3	4	3	4	3	4	4	1
2	3	3	3	3	3	3	3	3	3	2	2	2	2	2	2	2	2	2	1	1	1	3	3	3	3	3	5	1	5	1	2	2	2	3	5	5	4	4	2	5	6	5	5	5	4	6	4	6	6
2	3	2	3	3	3	3	3	3	3	3	3	3	3	3	3	3	3	3	3	3	3	3	3	3	3	3	3	3	3	3	3	3	3	3	4	3	3	3	4	3	3	3	3	4	4	3	3	4	3
2	1	4	4	2	2	2	4	3	1	1	1	1	2	2	2	4	4	2	2	2	2	2	2	3	3	3	3	2	4	4	2	4	3	4	5	4	3	4	3	5	5	4	5	5	3	4	4	5	5
2	3	2	2	2	2	2	2	2	2	2	2	2	2	2	2	2	2	2	2	2	4	4	4	4	2	4	4	2	2	4	2	4	4	4	4	4	4	4	3	4	3	4	3	4	3	4	4	4	4
2	4	3	2	1	2	2	2	4	1	1	1	1	4	2	3	2	4	3	1	3	2	2	2	2	3	2	2	3	4	2	3	4	3	3	4	3	5	3	4	3	6	2	3	3	6	3	3	4	5
2	2	3	4	2	2	2	3	3	3	2	2	3	2	1	2	2	3	3	3	2	4	4	3	3	3	4	4	1	3	3	2	4	3	3	4	3	4	3	2	4	3	4	4	5	4	5	3	4	4
2	3	3	3	3	3	3	3	3	1	1	3	1	3	3	3	1	3	3	3	3	3	3	3	3	3	3	3	3	3	3	3	4	4	4	4	4	4	4	3	4	3	4	3	4	3	4	4	4	4
2	3	1	1	1	1	1	1	1	1	1	1	1	1	1	1	1	1	1	1	1	5	3	3	3	3	3	3	3	3	3	3	4	4	4	4	4	4	4	3	4	3	4	3	4	3	4	4	4	4
2	3	2	1	2	2	2	2	2	2	2	2	2	4	2	2	2	2	1	1	1	3	3	3	2	2	3	5	1	3	3	1	2	2	2	2	2	2	2	6	2	6	5	6	5	6	5	5	5	5
2	2	2	2	2	1	1	2	2	2	2	2	2	2	1	2	1	1	2	2	1	1	1	1	2	1	1	1	2	2	1	1	5	6	4	5	5	5	5	6	5	6	5	5	5	5	6	4	5	4
2	4	3	3	3	3	3	3	3	3	3	1	3	3	3	3	3	3	3	3	3	3	3	3	3	3	3	3	3	3	3	3	5	3	3	3	3	3	3	4	3	4	3	4	3	4	3	3	3	3
2	2	4	3	3	3	3	3	3	3	2	2	3	3	3	3	3	3	3	3	3	3	3	3	3	3	3	3	3	3	3	3	3	4	3	3	3	3	3	4	3	4	3	4	3	4	3	3	3	3
2	3	3	3	2	3	3	3	3	3	3	3	3	3	3	2	2	2	3	2	2	3	3	3	3	3	3	3	3	3	3	2	4	4	3	4	5	3	4	3	4	4	4	3	4	5	4	3	5	4
2	3	3	2	2	2	1	1	4	1	1	2	1	3	3	2	1	2	2	2	2	4	4	4	4	2	4	4	2	2	4	2	3	3	3	3	3	2	4	3	4	3	4	3	5	3	4	4	5	3
2	3	4	3	2	3	3	3	2	4	2	2	1	1	1	1	3	1	2	3	1	4	3	3	3	3	3	3	1	3	3	2	4	6	4	5	5	5	5	3	4	2	4	3	4	2	4	4	5	5
2	3	2	1	2	2	1	4	2	1	2	2	2	2	2	2	1	2	2	2	2	4	4	4	4	3	3	4	2	5	4	4	4	1	4	3	2	2	6	2	3	5	2	5	2	5	4	4	2	4
2	4	3	1	1	2	2	2	2	2	2	2	1	2	2	2	2	2	2	3	2	3	4	2	4	3	5	4	3	4	4	3	4	3	2	4	4	3	4	4	4	4	4	4	4	3	4	4	4	5
2	4	3	2	4	3	1	3	3	2	3	3	4	3	2	3	3	3	4	4	4	3	3	1	3	3	4	4	3	4	2	3	4	2	4	3	4	3	4	3	4	5	3	3	4	3	4	2	4	4
2	4	3	3	2	2	2	2	2	2	2	2	2	3	1	3	2	2	2	2	2	4	3	2	4	2	2	3	2	4	3	2	3	3	2	4	4	3	3	4	5	5	5	5	5	3	5	3	5	4
2	3	2	2	2	2	2	2	2	2	2	2	2	2	2	2	2	2	1	1	1	5	5	5	5	1	3	5	1	1	5	3	1	3	3	3	3	3	1	3	3	6	3	6	4	4	4	3	4	4
2	4	4	2	1	2	2	2	2	2	2	2	2	2	2	2	2	2	1	1	1	2	4	4	4	2	3	3	1	1	3	2	2	6	4	6	3	5	4	3	4	4	4	3	4	4	4	4	4	4
2	2	3	2	3	3	3	3	3	3	3	3	3	3	3	3	3	3	3	3	3	3	3	3	3	3	3	3	3	3	3	3	4	3	3	4	3	3	3	4	4	4	2	6	2	6	2	5	5	4
2	3	1	1	1	1	1	1	1	1	1	1	1	1	1	1	1	1	2	3	2	1	1	1	1	4	1	1	1	5	1	1	6	6	6	6	6	5	5	4	6	3	5	4	4	4	5	6	6	6
2	4	4	4	2	2	2	2	2	2	2	2	2	2	2	2	2	2	2	2	2	4	4	4	3	2	4	4	1	2	4	2	4	2	3	5	4	4	4	4	4	5	4	4	4	3	4	4	4	4
2	4	2	5	1	2	1	4	2	1	1	4	1	2	2	1	1	4	3	3	4	4	4	4	4	5	5	5	5	2	5	5	1	4	1	4	1	3	1	2	3	1	1	3	3	3	1	4	1	2
2	2	2	2	2	2	2	2	2	2	2	2	2	2	2	2	2	2	2	2	2	4	4	4	4	2	4	4	2	2	4	2	5	6	5	5	5	5	5	2	5	6	5	5	5	2	5	5	5	5
2	3	3	3	3	3	3	3	2	2	2	2	2	2	3	2	2	2	2	2	2	3	3	3	3	2	3	4	2	2	4	2	4	4	3	4	4	4	4	4	4	4	3	4	4	4	3	3	4	4
2	3	3	2	3	1	1	2	3	2	2	2	2	2	2	3	3	2	3	3	2	4	4	4	4	2	4	3	1	2	4	2	3	3	3	3	4	3	3	3	3	4	2	4	2	4	3	4	4	3
2	3	4	5	2	3	1	3	3	3	1	3	3	3	3	3	2	3	2	2	2	3	4	4	3	4	3	3	2	3	4	4	4	4	3	3	3	4	4	4	3	3	3	3	3	3	3	3	4	4
2	3	2	2	2	2	2	2	2	2	2	2	2	2	2	2	2	2	2	2	2	4	4	4	4	2	4	4	2	2	4	2	4	4	3	4	4	4	4	3	4	3	4	3	4	3	4	4	4	4
2	3	2	5	2	2	2	2	2	2	2	2	2	2	2	1	2	3	4	4	4	4	4	4	2	1	4	4	2	4	1	2	4	2	3	4	4	3	4	4	4	3	3	3	4	4	4	3	5	3
2	2	2	2	1	1	1	1	1	1	1	1	1	1	1	1	1	1	2	2	2	4	4	4	3	2	4	3	2	3	3	2	4	4	3	4	4	3	3	4	4	5	4	5	4	5	5	3	6	3
1	1	4	2	3	3	1	2	1	1	1	1	1	1	3	2	1	1	4	4	4	4	4	4	5	2	4	5	5	4	2	5	1	1	1	5	1	1	3	1	4	1	3	1	6	1	4	2	2	1
2	3	3	4	2	2	2	2	4	2	2	2	2	3	1	2	2	2	5	5	5	4	4	4	5	2	5	5	2	2	4	2	4	4	4	4	4	4	4	4	4	3	4	3	4	3	4	4	4	4
2	4	1	1	1	1	1	1	1	1	1	1	1	1	1	1	1	1	2	2	2	4	4	4	4	2	4	5	1	2	4	2	3	2	2	2	2	2	2	3	2	4	3	4	3	4	4	4	4	4
2	4	2	2	2	2	2	2	2	2	2	2	2	2	2	2	2	2	2	2	2	3	2	4	3	3	3	3	2	2	2	2	4	4	4	4	4	4	4	3	4	3	4	3	4	2	4	4	4	5
2	1	4	2	3	2	1	1	1	1	1	1	1	1	1	1	1	1	2	1	2	1	1	2	1	2	1	1	1	3	1	1	6	5	5	6	5	5	5	3	5	6	5	4	5	3	6	1	6	4
2	4	3	2	2	2	1	2	2	2	1	1	1	1	3	1	1	2	3	1	3	1	1	1	1	1	3	3	1	3	3	2	4	6	3	6	6	5	5	4	5	6	5	6	6	6	5	6	6	6
2	1	4	2	2	4	3	4	3	2	3	2	3	4	2	2	2	3	3	3	4	3	3	3	2	3	2	3	2	5	2	3	4	3	4	4	5	2	4	3	5	1	3	3	4	2	5	5	5	4
2	1	3	4	3	3	2	5	4	1	1	2	3	4	1	3	2	4	5	2	4	5	5	5	5	3	3	5	3	3	3	3	3	3	3	3	3	3	3	3	3	3	3	3	3	3	3	2	4	3
2	2	4	3	1	2	3	4	2	2	2	2	4	4	2	2	2	4	3	3	3	4	4	4	3	3	4	4	3	3	4	3	2	3	2	2	2	3	2	3	2	2	2	2	2	2	3	2	4	2
2	3	4	3	2	2	3	3	3	2	2	2	3	4	2	3	2	2	3	3	2	3	4	4	3	2	3	5	2	3	3	2	4	4	4	5	4	3	4	4	4	3	3	3	4	3	4	6	5	6
2	3	3	2	2	3	1	3	3	1	1	1	1	4	2	1	3	2	1	1	1	2	3	1	3	2	4	4	2	5	3	2	5	2	5	6	4	3	5	2	5	3	5	6	6	6	6	2	5	2
2	3	3	3	3	3	3	3	3	3	1	2	2	3	3	2	2	3	2	3	3	3	3	3	2	2	3	3	2	3	2	2	4	6	3	5	4	4	4	3	4	4	4	3	4	3	4	4	4	5
2	4	3	3	3	4	2	3	2	2	2	1	1	1	1	1	1	1	5	5	5	3	4	3	5	3	3	3	5	1	4	3	3	4	3	3	3	4	4	3	3	2	4	2	4	2	2	2	3	4
2	3	2	3	2	3	3	4	3	3	2	3	3	3	3	2	2	2	2	2	2	4	4	3	4	2	4	4	2	2	4	2	3	4	4	3	4	2	3	2	4	3	5	3	4	3	4	4	4	4
2	3	3	3	3	3	3	2	3	3	2	3	2	2	3	4	2	3	2	2	2	2	2	2	2	2	3	2	3	4	2	3	4	3	4	4	5	3	4	4	3	3	5	3	4	3	4	4	5	4
2	3	1	1	1	1	1	1	1	1	1	1	1	1	1	1	1	1	2	2	2	3	3	4	4	2	4	4	2	4	4	2	3	2	4	2	4	3	3	3	4	4	2	3	3	4	3	4	3	4
2	3	3	1	2	2	1	3	2	1	1	1	1	3	1	1	1	1	2	2	2	1	2	2	3	2	3	3	2	5	2	2	5	5	4	6	4	5	5	6	5	6	6	5	6	5	6	5	6	6
1	1	3	3	2	2	2	2	3	3	3	1	2	2	2	2	2	2	2	1	2	3	3	2	3	2	3	3	2	3	3	3	4	5	4	4	4	4	4	3	4	3	4	3	4	3	3	4	4	4
2	4	2	3	2	3	2	3	2	2	2	2	3	3	2	2	2	2	2	1	1	4	4	4	2	2	2	2	1	2	3	1	2	2	2	2	2	2	2	6	2	4	2	6	2	6	2	2	2	2
2	3	2	2	2	2	3	2	2	4	3	3	2	2	2	3	4	2	3	3	3	3	3	3	3	2	4	4	2	2	3	3	4	4	2	4	5	3	3	3	2	4	4	3	4	4	4	4	4	4
2	4	5	3	1	3	1	3	3	1	1	1	1	3	3	3	3	1	2	1	1	3	1	3	2	3	1	4	1	5	1	1	3	5	3	6	6	5	5	3	6	3	5	5	5	4	5	3	6	6
2	3	3	3	3	3	2	3	3	2	2	2	3	2	3	3	2	2	3	3	3	3	3	3	3	3	3	3	3	3	3	3	4	3	4	4	4	4	4	3	4	3	4	3	4	3	4	4	4	4
2	3	3	3	1	3	2	2	3	2	1	1	1	1	3	1	2	2	1	1	1	3	3	3	3	2	3	4	2	2	2	2	4	5	4	4	4	4	4	5	4	6	3	3	4	5	4	4	4	4
2	3	4	3	3	3	3	2	3	3	3	2	2	2	2	2	2	2	3	3	2	3	3	3	2	2	3	2	3	3	3	3	5	5	5	5	5	5	5	4	5	4	5	5	5	3	4	5	6	6
2	3	2	2	2	2	2	2	2	2	2	3	3	3	3	3	3	3	3	3	3	3	3	3	3	3	3	3	3	3	3	3	1	4	2	4	4	4	3	3	3	3	4	3	3	3	4	4	4	4
2	3	2	2	2	2	2	2	2	2	2	2	2	2	2	2	2	2	2	2	2	4	4	4	4	2	4	4	2	2	4	2	2	1	2	3	3	2	4	4	2	5	2	5	2	5	2	2	6	2
2	3	1	3	1	2	1	1	1	1	1	1	1	1	1	1	1	1	1	1	1	4	4	4	1	2	4	4	2	1	5	1	2	3	3	3	3	2	2	4	3	6	6	4	6	5	6	5	6	5
2	1	3	2	1	2	1	2	1	1	1	1	1	2	1	2	1	1	2	2	2	3	2	3	4	3	4	3	2	3	3	2	3	2	3	5	4	3	3	4	3	4	3	3	4	2	4	4	3	4
2	3	3	2	2	2	1	2	2	2	2	1	2	2	1	1	1	1	1	1	2	4	4	4	2	2	2	2	2	2	2	2	4	4	4	4	4	3	4	4	4	4	4	3	4	4	4	4	4	4
2	3	4	1	2	2	2	2	2	3	3	2	2	2	1	3	2	2	2	2	2	2	2	2	2	2	3	2	2	4	2	2	4	5	4	5	5	4	4	4	5	5	4	3	4	4	5	5	5	5
2	4	3	3	3	4	3	2	3	2	1	3	2	3	2	2	2	3	3	2	3	3	3	4	3	3	4	3	2	2	3	2	3	2	4	4	6	5	6	3	5	4	5	2	5	3	5	5	4	5
2	3	1	1	3	3	3	3	3	3	3	1	1	3	3	2	2	3	2	2	3	5	2	1	1	2	1	3	2	3	2	4	4	6	4	5	5	4	5	3	6	2	4	5	5	3	5	4	5	4
2	3	3	2	3	3	3	3	3	3	3	3	2	3	3	3	3	3	2	2	2	4	4	4	3	3	3	3	3	3	3	3	3	3	2	4	4	4	4	4	3	4	3	4	3	3	4	4	4	4
2	1	4	2	4	4	1	3	3	2	2	4	4	3	3	2	2	2	1	1	2	2	2	3	3	3	4	4	1	3	3	3	5	3	4	6	4	6	4	6	4	4	4	4	5	6	6	5	4	5
2	3	2	3	1	2	1	2	5	1	1	1	2	4	4	2	1	4	5	2	4	3	2	2	3	4	3	2	3	4	2	3	5	2	4	4	4	2	4	2	5	2	4	3	4	3	5	4	6	4
2	3	3	2	3	3	2	3	3	3	3	3	3	3	2	3	2	2	2	3	3	3	3	4	4	3	3	5	2	3	3	2	3	3	5	3	3	3	4	3	2	2	2	2	2	1	3	1	5	2
2	3	2	2	2	2	2	2	2	2	2	2	2	2	2	2	2	2	1	5	2	4	4	1	4	2	2	4	2	3	3	2	2	3	3	3	4	3	2	5	5	4	5	4	5	4	5	4	5	3
2	2	4	3	3	3	3	3	3	2	2	2	3	2	2	3	2	2	2	2	2	3	4	4	3	3	5	4	3	3	4	3	3	4	3	4	3	4	4	3	4	4	3	3	4	4	4	3	5	5
2	4	3	2	2	2	2	2	2	2	2	2	3	2	2	2	2	3	2	1	3	4	4	2	2	4	2	3	1	4	2	3	4	5	4	5	4	4	3	4	3	5	3	4	4	3	4	5	5	5
2	4	3	1	4	3	4	5	2	3	2	2	3	3	2	5	1	2	2	4	4	4	4	4	4	3	3	3	3	5	3	3	3	3	2	2	2	2	2	2	3	5	2	1	4	1	4	3	6	1
2	1	3	1	3	3	1	1	1	3	1	3	3	1	3	1	1	1	3	1	2	1	1	1	1	3	1	1	2	2	2	2	5	5	5	5	5	3	5	4	5	5	4	4	5	5	5	5	5	5
2	4	3	5	4	4	2	4	5	2	2	2	2	3	3	3	1	2	3	3	3	1	4	4	4	2	4	4	3	2	4	2	3	3	4	4	4	4	4	3	2	4	3	3	4	3	4	6	4	4
2	2	1	1	1	1	1	1	1	1	1	1	1	1	1	1	1	1	4	2	3	4	4	2	3	2	3	3	3	4	2	2	5	5	5	5	5	5	5	5	5	3	3	3	4	3	5	4	4	5
2	3	2	3	2	2	3	2	3	2	2	3	2	2	2	2	2	2	2	2	2	3	3	3	2	2	3	3	2	3	4	2	3	4	4	4	4	4	4	4	4	4	4	4	4	4	4	4	5	4
2	4	3	3	4	2	2	3	3	2	2	3	4	3	3	2	2	3	2	2	2	4	4	4	3	2	4	3	2	3	3	2	4	4	4	4	4	4	4	4	4	4	4	3	5	4	5	4	4	4
2	1	1	1	3	4	3	4	2	3	4	2	4	3	3	4	3	3	3	2	3	4	3	3	3	2	4	4	2	3	4	2	4	3	5	4	4	3	5	2	3	3	4	3	4	4	5	4	4	3
2	4	1	1	1	1	1	1	2	1	1	1	1	1	1	1	1	2	2	2	5	2	2	2	2	2	2	2	2	4	1	2	5	5	4	4	4	4	4	4	5	2	4	4	6	3	5	5	5	5
2	3	2	2	2	2	2	2	2	2	2	2	2	2	2	2	2	2	2	2	2	4	3	1	2	2	2	2	2	4	2	2	2	2	3	2	2	3	2	5	2	5	2	5	2	5	2	2	5	4
2	3	4	2	4	3	2	3	2	4	2	3	3	3	2	4	3	3	3	1	3	3	3	3	3	3	3	3	3	3	3	3	4	3	3	4	4	4	4	4	4	4	4	4	4	4	4	4	4	4
2	3	2	2	2	2	2	2	2	2	2	2	2	2	2	2	2	2	2	2	2	4	4	4	4	2	4	4	2	2	1	1	3	5	4	5	4	5	4	3	4	4	4	3	4	6	6	4	4	5
2	3	4	4	2	2	2	4	3	2	1	3	3	3	2	4	3	3	4	3	3	4	3	3	3	3	3	4	3	3	4	3	3	2	3	3	2	3	3	4	3	5	3	5	2	3	3	3	3	3
2	4	3	3	3	2	3	3	2	3	2	3	3	3	3	3	3	3	2	2	2	3	3	3	3	2	3	4	2	2	4	2	5	2	2	4	4	2	4	5	4	4	4	5	4	5	5	5	6	2
2	1	3	1	3	4	1	4	1	5	1	1	2	3	1	1	1	1	2	2	3	1	2	1	2	2	1	1	3	5	1	3	5	6	5	5	4	5	5	5	6	4	6	6	6	5	6	6	6	6
2	3	2	1	1	1	1	1	1	1	1	1	1	1	2	2	5	2	2	2	2	4	4	4	4	2	4	4	2	2	4	2	2	2	2	5	5	5	5	4	5	2	5	2	5	2	5	5	5	5
2	4	1	3	1	1	1	3	3	3	3	3	3	3	3	3	3	3	3	3	3	3	1	3	3	3	3	3	3	3	3	3	3	3	2	3	3	2	4	5	2	3	3	2	3	2	4	2	4	3
1	3	4	2	2	2	2	3	2	3	2	3	2	2	2	1	1	2	2	3	2	4	3	3	4	2	2	4	1	3	4	2	2	5	2	4	2	4	2	5	4	3	3	3	4	5	3	4	4	4
2	4	4	2	2	3	2	2	2	2	2	2	2	2	1	1	1	2	1	1	2	3	3	1	1	2	3	3	1	3	3	2	5	3	4	5	5	5	5	2	5	6	6	4	5	6	6	6	6	5
2	2	4	3	2	3	2	2	3	2	2	3	2	2	2	2	2	3	3	3	1	3	3	3	3	2	4	3	2	2	3	3	4	5	4	4	4	5	4	4	4	4	4	4	4	5	5	4	4	4
2	4	3	3	1	3	2	3	2	1	1	1	3	3	3	1	1	3	3	3	3	3	3	3	3	3	3	5	3	3	3	3	3	3	4	5	4	4	3	4	4	3	4	4	4	4	4	4	5	4
2	4	3	4	3	3	3	3	3	3	3	3	3	3	2	2	2	2	2	2	2	3	4	4	4	2	4	4	2	2	4	2	5	4	4	4	4	4	4	3	4	3	4	3	4	3	4	4	4	4
2	2	2	2	2	2	2	2	2	2	2	2	2	2	2	2	2	2	2	2	3	3	4	2	3	2	3	4	2	3	2	2	3	4	3	4	5	4	3	4	4	4	5	4	5	4	4	2	4	4
2	3	1	2	3	3	3	1	3	3	2	3	3	3	1	3	3	3	3	3	3	4	3	3	3	3	3	3	3	3	2	1	4	4	2	4	4	5	2	3	4	6	4	5	3	4	2	2	1	3
2	3	4	1	4	3	1	3	1	4	2	1	2	4	2	4	1	1	2	2	2	1	1	1	3	2	2	3	2	4	2	3	5	5	4	6	5	5	5	4	5	4	5	4	5	5	4	5	5	5
2	1	3	3	2	3	3	3	4	2	2	2	4	3	3	3	3	4	3	3	2	3	3	3	3	2	2	3	2	4	3	2	4	3	3	5	4	5	4	3	4	3	4	3	4	4	4	4	4	4
2	3	3	2	2	3	2	2	3	2	1	1	2	2	3	2	2	3	2	1	2	3	3	4	4	2	2	2	2	4	3	2	4	3	4	4	4	3	4	3	4	4	4	4	4	4	4	4	4	4
2	4	4	1	2	3	1	3	1	4	1	1	3	4	1	2	1	3	3	2	3	2	2	3	3	3	3	2	3	3	3	3	4	4	4	4	5	3	4	4	3	4	4	3	4	3	5	4	6	4
2	4	3	3	2	2	2	2	2	2	2	2	2	2	2	2	1	2	2	3	2	4	3	3	3	3	3	4	3	3	3	3	4	5	2	4	4	4	4	3	5	4	4	3	5	3	5	5	5	6
2	4	4	2	3	3	2	3	3	2	3	1	4	4	1	2	1	4	4	4	4	3	3	2	3	3	4	1	3	5	1	5	3	2	4	4	4	1	4	2	3	2	6	1	6	1	4	5	4	5
2	2	2	1	2	2	1	1	1	1	1	1	3	1	1	1	1	1	3	1	2	1	1	3	3	3	3	3	3	3	2	2	2	6	4	6	5	4	5	5	5	3	5	4	4	2	6	5	5	5
1	1	2	1	2	1	1	1	3	1	1	1	1	1	1	2	1	1	2	2	3	1	1	2	2	2	2	2	2	5	1	2	4	5	5	5	6	3	5	4	5	4	5	4	5	6	6	6	6	6
2	4	4	2	2	2	2	2	2	2	2	2	2	1	2	2	2	2	2	2	2	2	2	2	2	2	2	2	2	2	2	2	5	5	5	5	5	5	5	5	5	5	5	5	5	5	5	5	6	5
2	3	2	2	2	1	1	2	1	1	1	1	1	1	1	1	1	1	2	3	3	3	3	3	3	3	3	3	1	3	1	1	4	5	4	3	4	5	5	4	5	3	4	4	5	4	5	5	6	5
2	2	3	3	2	4	2	2	2	2	2	2	2	3	2	2	1	2	2	3	2	3	3	3	3	3	3	4	2	3	3	2	3	5	2	4	4	4	2	3	4	3	3	3	5	3	4	4	4	3
2	3	4	2	2	2	3	3	3	2	3	3	4	3	2	2	2	2	2	2	2	3	3	3	3	2	3	3	2	2	4	2	4	5	4	4	5	4	4	2	4	5	4	4	4	4	4	5	5	3
2	1	3	4	3	3	4	3	3	2	2	2	3	3	2	3	2	3	4	3	3	4	3	3	3	3	3	4	4	4	3	3	3	4	2	3	3	3	3	3	3	3	4	4	4	3	4	3	4	3
2	3	2	2	2	2	1	2	2	2	2	2	3	3	3	3	2	2	2	1	2	4	1	1	3	1	4	1	2	5	1	1	5	3	5	5	6	6	6	5	5	3	6	5	6	5	6	5	6	6
2	3	3	1	1	3	1	1	2	4	2	1	1	1	2	4	4	2	4	3	3	3	3	3	2	2	3	3	2	4	4	2	4	2	3	4	4	5	4	4	4	5	3	4	4	4	4	3	4	4
1	3	2	2	2	2	2	2	2	2	2	2	2	3	2	3	3	2	2	2	2	2	2	3	4	2	4	3	2	4	2	2	4	5	6	4	3	3	5	3	5	3	4	3	4	3	4	3	5	3
2	3	3	3	3	3	4	4	4	2	2	2	3	3	2	2	2	4	3	2	2	3	4	4	3	3	3	4	2	3	4	3	4	4	4	3	3	4	4	3	4	4	3	3	4	4	4	4	4	4
2	3	4	2	4	2	2	2	2	2	2	2	2	2	2	2	2	2	2	2	2	3	2	2	3	3	3	4	3	4	2	2	4	3	3	4	5	5	4	4	4	4	4	4	4	4	4	5	5	4
2	3	3	2	3	3	3	3	3	3	2	3	2	2	1	3	2	2	2	1	1	2	2	3	2	2	2	3	2	4	2	1	5	5	4	4	4	4	4	4	4	6	4	4	4	5	4	4	4	4
2	4	1	1	2	1	1	1	3	1	1	1	2	1	3	3	3	1	3	2	1	4	2	3	3	2	3	1	2	3	3	1	4	2	3	2	4	4	4	3	5	3	3	5	5	2	4	4	5	4
2	3	2	3	2	3	2	2	2	2	2	2	3	3	2	3	2	2	3	2	2	2	4	2	2	2	3	2	1	4	2	2	2	6	5	4	4	4	5	2	4	3	5	5	5	5	4	2	4	5
2	3	2	1	3	3	1	3	4	3	1	1	1	3	1	4	1	2	3	2	3	2	2	2	2	2	2	4	1	3	3	2	4	3	4	5	5	4	3	3	5	5	3	5	4	6	4	5	4	4
2	4	3	3	3	3	3	3	3	3	3	3	3	2	1	1	2	3	3	2	2	2	2	2	2	2	2	2	2	3	3	3	4	5	4	4	4	4	4	5	5	4	5	5	5	5	5	5	6	6
2	3	3	2	1	3	1	3	3	2	1	3	3	3	2	2	2	2	2	3	2	3	3	4	2	2	3	4	2	2	2	2	4	5	3	4	3	3	3	5	5	6	5	6	5	5	5	5	5	5
2	4	3	2	2	3	2	3	3	1	1	1	4	3	1	1	2	3	3	2	2	2	2	2	2	2	2	2	2	4	3	2	5	3	4	5	5	3	4	3	5	5	4	2	4	2	4	6	5	5
2	2	4	3	3	3	2	2	2	2	2	2	2	2	2	2	2	2	3	3	3	3	3	3	4	3	4	4	2	2	3	3	4	3	4	4	4	3	4	3	4	3	4	3	4	3	5	4	5	4
2	4	4	2	3	3	3	2	3	3	2	2	4	2	2	2	2	2	3	2	2	2	2	2	2	2	2	3	3	4	2	2	3	5	3	4	3	4	4	3	4	4	3	3	4	3	4	4	4	4
2	3	3	4	5	2	2	2	2	2	3	1	2	2	1	1	1	4	3	3	3	3	3	3	3	3	4	5	3	2	3	3	4	3	3	4	5	2	4	1	2	2	4	1	2	5	6	4	4	3
2	4	4	4	4	1	4	1	3	1	5	1	1	1	1	1	1	1	5	5	5	4	4	3	4	4	4	4	5	5	4	5	6	1	4	1	6	1	6	1	2	1	1	1	6	1	1	1	6	6
2	2	4	4	1	1	1	1	3	1	1	1	1	1	1	2	1	4	2	2	3	2	2	2	2	2	3	3	2	3	2	2	5	5	4	5	5	5	5	3	5	5	5	5	5	3	5	5	5	5
2	3	2	2	1	1	1	2	2	2	1	1	2	3	1	2	1	3	2	2	2	4	3	3	3	3	3	4	1	3	3	2	4	5	4	5	5	5	5	4	5	5	5	5	5	5	5	4	5	5
2	4	3	2	2	2	2	2	1	2	1	1	2	1	1	1	1	1	2	1	1	4	4	4	4	2	5	4	1	4	2	1	5	5	5	5	5	5	5	5	5	5	2	5	5	5	5	5	6	5
2	3	4	3	1	3	3	3	3	3	3	3	3	3	3	3	3	3	3	3	3	3	3	3	3	3	3	3	3	3	3	3	5	4	5	5	5	4	4	3	5	3	4	5	5	3	4	4	5	4
2	4	3	3	2	3	1	2	2	2	1	2	2	1	1	1	2	1	2	2	2	3	4	3	2	2	4	3	2	3	3	2	4	3	3	5	4	5	5	5	3	5	4	4	4	5	5	5	5	5
2	3	3	3	2	3	3	3	3	2	2	1	1	3	3	4	2	3	2	5	2	4	4	4	4	3	4	4	3	4	4	3	2	2	3	3	3	2	3	3	3	3	3	3	3	3	3	3	3	4
2	4	3	3	3	3	2	3	3	1	1	2	2	3	2	4	2	3	2	2	2	2	4	2	2	2	4	4	2	2	2	2	3	3	2	2	4	2	3	3	4	4	2	2	4	2	4	4	4	4
2	1	4	2	3	3	3	3	3	3	3	3	3	3	3	3	2	3	2	2	2	3	4	3	4	2	3	3	3	5	1	2	5	3	4	4	4	3	4	3	4	4	4	3	4	3	5	3	6	5
2	2	3	4	2	3	2	3	3	2	2	2	2	3	2	2	2	3	3	3	3	4	3	3	3	2	3	4	2	3	3	2	4	5	4	4	3	4	4	4	4	1	4	4	4	4	5	3	5	4
2	3	4	2	1	2	2	2	1	2	1	1	1	1	1	1	1	1	1	2	2	2	1	1	2	2	2	3	4	5	3	3	4	4	5	4	4	4	4	3	4	4	3	3	4	3	4	4	4	4
2	3	3	2	2	3	3	3	3	3	3	3	3	3	2	4	3	3	3	1	1	4	4	1	2	4	2	2	2	2	4	2	2	3	5	4	4	4	4	5	4	4	3	4	4	4	4	4	4	4
2	1	3	2	2	4	2	4	2	3	2	2	3	4	2	3	3	2	2	2	2	4	4	4	3	3	3	4	3	2	4	2	2	1	1	1	2	2	3	2	3	3	2	2	2	3	2	2	3	4
2	3	3	3	4	2	3	3	3	2	2	2	3	2	1	2	3	3	2	2	2	4	4	4	2	2	4	4	2	3	4	2	4	2	3	3	3	2	4	5	2	4	4	4	2	5	4	5	5	5
2	4	3	4	3	4	4	4	2	3	2	2	1	2	2	3	3	3	2	3	3	4	4	5	4	3	4	4	3	4	4	2	5	3	2	2	3	4	2	3	3	3	3	3	3	3	4	3	5	2
2	4	2	1	2	2	1	1	1	1	1	1	1	1	1	1	1	1	3	2	3	1	1	1	2	2	2	2	2	4	2	3	2	5	4	5	5	4	5	2	5	3	5	3	5	2	5	5	6	6
1	1	4	2	3	4	1	2	2	2	2	1	2	2	2	3	2	3	3	2	2	2	3	2	2	3	4	2	2	4	2	2	5	4	4	5	5	3	4	5	5	4	4	4	5	2	5	5	5	5
2	3	3	2	2	2	2	3	2	2	2	2	4	3	3	3	2	2	1	1	2	1	2	2	1	2	1	3	1	4	2	2	4	5	3	5	4	5	5	4	5	6	5	5	5	3	5	3	6	6
2	3	2	2	2	2	2	3	3	2	2	2	2	3	2	2	2	4	2	2	3	3	1	3	3	2	4	2	2	4	2	2	5	4	4	5	5	4	4	3	5	4	4	2	5	4	5	5	5	5
2	3	3	2	2	2	1	1	1	1	1	1	1	2	2	1	1	1	2	2	1	3	3	2	1	2	5	5	1	4	1	2	4	5	3	5	5	5	5	4	5	6	5	6	5	6	5	5	5	5
2	4	2	2	2	2	2	2	2	2	2	2	2	2	2	2	2	2	2	2	2	4	4	4	3	3	4	3	2	3	4	2	3	4	3	4	4	3	3	3	3	4	3	3	4	4	4	2	4	3
2	4	4	2	4	3	1	3	2	1	2	1	1	1	1	2	1	1	3	2	3	4	4	3	4	2	4	5	2	2	3	2	4	3	3	5	4	4	5	4	4	4	4	3	4	4	4	4	5	4
1	3	2	3	3	2	2	2	4	2	3	3	2	4	2	3	2	4	3	3	2	2	2	1	2	3	1	1	3	4	2	3	4	5	4	5	5	5	5	4	6	3	4	4	5	3	4	5	5	2
2	4	3	2	1	3	2	3	3	2	2	2	5	3	2	3	1	3	3	1	2	1	1	1	1	2	3	1	2	5	3	3	5	5	5	4	5	6	6	3	6	1	6	4	6	3	6	5	5	5
2	4	3	4	4	2	3	2	3	3	2	1	3	3	3	3	3	3	2	3	2	3	3	2	3	4	4	2	3	4	3	3	4	4	3	5	3	4	5	3	4	2	4	3	4	3	4	4	4	5
2	3	2	3	3	3	3	3	3	3	3	3	2	3	2	3	2	3	3	3	3	3	3	3	3	3	3	3	3	3	3	3	4	5	4	4	3	3	3	4	4	3	4	3	3	2	5	5	5	5
2	3	4	4	2	2	3	2	1	1	1	1	1	2	1	3	1	4	2	1	2	1	2	1	3	4	3	3	1	3	3	2	4	4	3	6	4	6	4	4	5	3	5	6	5	3	5	4	6	4
2	3	3	4	4	3	3	3	3	3	3	3	3	3	3	1	2	2	2	2	2	4	4	3	4	2	3	5	3	3	4	1	3	4	3	4	3	4	3	3	4	4	4	4	3	5	4	4	4	4
2	4	2	2	2	2	2	2	2	2	2	2	2	2	2	2	2	2	2	2	3	4	4	3	4	5	4	3	3	3	4	3	3	4	4	4	4	4	3	3	4	3	3	3	4	4	4	4	4	4
2	1	3	1	1	3	3	3	3	4	1	1	1	1	1	3	2	4	3	2	2	1	1	2	2	1	1	2	3	5	1	2	5	3	5	5	4	4	4	3	4	3	2	3	4	3	2	6	6	4
2	2	3	1	1	1	1	1	1	1	1	1	3	3	1	2	1	1	2	2	3	2	2	2	3	1	2	3	1	4	3	1	4	5	4	4	4	4	4	5	5	5	5	3	5	3	5	5	5	5
2	3	2	3	2	2	1	1	3	1	1	1	1	1	1	1	1	3	2	2	2	4	3	3	4	3	3	4	2	3	3	2	3	3	3	4	4	5	5	5	4	5	4	5	4	4	5	3	5	5
2	2	5	3	1	3	1	4	1	1	2	2	4	5	1	1	1	1	2	3	2	2	3	3	2	3	3	2	2	4	2	2	5	3	3	4	4	5	4	5	4	5	3	6	5	5	4	6	6	5
2	2	3	2	2	3	3	1	2	1	2	2	2	3	3	3	3	2	3	3	3	4	4	3	4	3	3	3	1	4	3	3	3	5	3	3	4	3	3	5	4	5	3	5	4	5	5	5	5	4
2	2	3	1	2	3	2	3	3	2	2	3	2	3	3	3	2	3	3	4	3	3	2	3	4	4	3	3	2	5	3	4	4	6	5	4	4	2	5	1	4	2	5	2	4	1	5	5	5	4
2	3	3	2	2	2	2	3	2	3	1	2	3	4	2	2	3	3	3	2	3	4	3	2	3	3	3	4	2	3	3	3	2	5	3	5	4	5	4	3	4	3	3	3	4	2	4	4	5	4
2	3	3	3	3	3	4	3	2	2	2	2	3	2	2	2	3	2	3	3	3	3	3	3	3	3	3	5	2	3	3	2	3	3	3	4	3	3	3	4	3	4	3	4	3	4	3	3	3	4
2	1	3	2	3	3	4	4	4	3	2	2	2	3	3	3	2	4	4	3	3	3	3	2	3	2	3	3	3	3	3	3	5	4	5	3	5	3	5	2	4	4	4	3	4	3	6	4	4	4
2	4	4	4	1	3	2	3	2	1	3	1	4	1	1	1	1	3	1	3	3	2	3	5	2	3	3	3	2	5	2	2	4	6	4	5	5	2	5	2	5	5	6	3	4	2	6	5	6	4
2	4	4	3	2	3	3	3	3	3	2	2	4	4	3	3	2	2	3	2	2	3	3	2	2	2	4	3	2	3	2	2	5	5	4	4	4	5	5	4	6	5	5	4	5	3	5	4	5	4
2	4	1	1	1	1	1	1	1	1	1	1	1	1	1	1	1	1	1	1	1	1	1	1	1	1	1	3	1	5	1	1	5	5	3	6	5	5	4	5	6	6	5	6	5	5	5	5	5	5
2	3	2	3	1	1	2	1	1	1	1	2	1	1	2	3	5	1	3	2	2	1	2	2	4	3	4	1	2	5	1	3	2	3	3	5	4	5	3	6	6	4	3	4	5	4	4	5	5	4
2	3	3	1	3	3	3	2	2	2	1	1	3	2	1	2	3	1	2	2	2	3	3	4	3	3	3	1	1	4	5	2	4	5	3	4	3	4	4	3	5	5	4	5	4	5	3	4	4	4
2	3	2	2	2	2	2	3	3	1	1	2	2	2	2	2	2	2	2	3	2	2	2	2	3	2	4	2	2	4	2	2	4	2	4	4	3	2	5	3	5	3	5	3	4	3	5	2	5	3
2	4	3	2	1	3	2	3	2	1	1	1	3	3	3	3	2	3	2	2	3	3	4	2	2	2	3	3	1	5	3	3	4	2	3	4	4	3	5	5	5	5	5	3	5	3	4	4	4	5
2	3	3	3	2	3	3	3	3	3	1	3	3	3	1	3	3	4	2	3	2	4	4	4	4	2	4	4	3	2	4	2	4	4	3	6	6	5	5	4	5	6	5	5	5	5	6	5	6	5
2	1	4	2	2	2	3	2	2	2	1	2	2	2	3	2	2	2	2	2	1	2	3	3	2	2	4	3	2	4	4	2	4	5	5	6	5	5	5	5	5	4	4	3	5	5	4	5	4	6
2	4	4	2	3	3	2	2	2	2	2	2	1	2	2	3	2	2	4	2	4	4	4	4	4	2	4	4	2	3	4	2	2	4	2	2	2	3	2	3	2	2	2	2	2	2	2	2	4	2
2	4	4	3	3	3	2	3	2	2	1	2	5	3	3	2	2	3	2	1	2	3	2	2	2	3	3	3	3	3	3	3	4	4	4	5	4	5	4	3	4	4	4	4	4	4	4	4	4	4
2	2	3	3	2	3	2	3	3	2	2	2	2	2	2	2	2	3	3	3	3	3	3	3	3	3	3	4	3	3	3	3	3	5	2	3	4	4	4	3	4	3	4	3	4	2	4	4	4	4
2	3	2	1	1	1	1	1	1	2	1	1	5	2	1	1	1	1	3	2	2	5	5	4	5	1	5	5	2	1	4	1	3	3	2	3	3	1	3	4	4	4	4	3	3	1	6	1	6	2
2	3	3	3	3	3	3	3	3	3	2	2	3	2	2	3	3	3	3	3	2	3	4	3	4	2	3	3	3	2	1	2	2	2	3	4	3	3	3	5	3	5	3	5	4	4	5	4	5	3
2	1	2	2	3	1	1	1	1	1	1	1	1	1	1	1	1	1	2	2	3	3	3	3	3	2	4	4	2	3	3	3	4	5	3	5	4	5	5	3	4	4	4	5	4	5	5	4	5	3
2	2	3	4	4	2	3	4	4	2	3	2	2	2	1	1	2	3	3	3	2	3	2	1	2	2	3	4	3	4	1	2	4	3	4	5	3	3	4	3	5	3	4	3	4	2	4	4	4	3
2	4	3	3	3	3	2	4	3	3	2	2	3	3	1	3	1	1	2	2	2	4	2	1	2	2	2	1	2	4	2	2	2	2	2	1	2	3	2	4	5	5	3	5	4	5	5	5	5	6
1	3	4	3	2	2	3	3	4	2	2	2	2	3	3	2	3	3	3	3	3	3	3	1	3	3	3	4	2	3	3	3	3	3	3	5	4	3	3	5	4	4	3	3	4	3	3	4	4	4
2	4	4	2	1	2	2	4	2	2	1	1	2	4	1	1	3	1	2	3	3	3	4	3	2	2	3	4	2	2	4	2	4	5	4	4	4	3	4	3	4	5	3	3	4	3	4	3	4	3
2	4	2	2	2	2	2	3	2	2	2	2	2	2	2	2	2	3	2	3	2	4	4	4	4	2	4	4	3	2	4	2	3	3	2	2	3	3	2	5	2	5	3	4	2	5	2	2	3	2
2	1	4	3	3	2	2	3	3	3	2	2	2	2	2	3	2	3	4	3	3	4	3	3	4	3	3	4	2	3	3	3	3	5	3	4	3	3	3	3	4	3	3	3	3	3	4	4	4	3
2	4	3	2	3	3	3	3	3	3	1	2	2	3	2	2	2	2	2	2	2	3	3	3	3	3	3	3	2	3	3	3	3	3	3	4	4	4	4	3	3	5	4	3	4	3	4	3	5	4
2	4	3	2	3	3	3	3	3	3	1	2	2	3	2	2	2	2	2	2	2	3	3	3	3	3	3	3	2	3	3	3	3	3	3	4	4	4	4	4	3	2	4	4	4	4	4	3	5	4
2	3	2	2	2	2	2	2	3	3	2	2	3	2	2	2	2	2	2	3	3	4	5	3	4	3	3	5	2	2	3	3	2	2	4	5	6	6	6	4	6	4	5	5	6	3	6	6	6	5
1	4	3	4	2	4	2	5	4	2	3	2	1	4	2	3	2	4	2	2	2	4	3	2	2	2	3	2	1	5	1	1	3	5	3	4	4	4	3	4	5	2	3	3	5	2	5	2	5	3
2	4	3	2	3	1	2	1	1	1	1	1	1	1	2	2	1	2	2	2	3	5	4	3	4	2	3	3	2	3	3	1	4	3	4	4	4	4	5	3	4	4	4	5	4	5	5	3	5	4
1	2	3	2	2	3	2	3	2	2	2	2	3	2	3	3	2	2	2	2	3	3	3	3	4	2	3	2	2	4	3	2	2	5	3	4	3	5	4	3	4	3	3	3	4	3	3	3	2	3
2	3	4	2	3	3	3	3	2	3	2	2	5	2	3	4	2	2	2	1	2	4	3	4	2	1	1	3	2	2	2	1	4	3	4	6	4	3	4	4	4	4	3	4	4	2	4	4	4	4
2	1	2	1	3	2	2	2	2	2	2	2	4	2	2	2	2	2	3	3	3	2	2	2	2	3	4	3	2	3	4	3	3	3	3	3	3	3	3	3	4	5	3	2	4	4	5	5	5	5
2	3	3	2	3	3	1	2	3	2	2	2	2	2	2	2	2	2	2	1	1	3	3	3	3	1	3	4	1	2	3	1	5	5	4	5	4	4	4	5	5	5	5	4	5	4	5	5	5	5
2	4	3	2	2	3	3	3	3	1	3	3	3	3	3	3	3	3	2	2	2	3	3	3	4	2	1	4	2	3	3	3	2	1	2	2	2	4	3	5	2	5	2	5	2	5	2	2	6	4
2	4	4	3	3	3	1	2	2	2	1	1	3	1	1	1	2	2	3	2	2	3	2	3	3	3	3	3	2	3	3	1	3	4	3	5	4	4	4	4	4	5	4	4	4	3	5	4	5	5
2	3	2	2	2	2	2	2	3	2	2	2	2	2	2	2	2	2	2	2	2	4	4	4	4	2	4	4	2	2	4	2	4	3	4	4	5	3	4	6	5	5	3	4	5	2	5	4	5	5
2	4	2	2	1	3	3	3	1	4	2	1	2	1	1	4	2	2	2	3	2	4	4	4	5	2	4	5	2	4	4	4	3	2	1	3	2	4	1	3	5	3	3	4	3	1	5	5	5	2
2	4	5	2	2	3	2	2	2	2	2	2	3	2	2	3	2	2	3	2	2	4	3	4	3	2	4	4	2	3	3	3	5	4	3	4	5	3	4	5	5	5	5	5	5	2	5	5	5	5
2	4	4	1	1	2	1	3	1	3	1	2	1	3	2	3	2	2	2	2	2	4	4	4	4	2	4	4	2	2	4	2	4	3	4	5	5	5	5	3	5	4	4	3	4	3	4	4	5	4
2	2	5	2	3	4	1	4	3	4	1	4	1	4	3	4	1	3	3	3	4	3	3	3	3	4	3	4	1	5	4	5	5	6	1	3	2	3	4	2	3	3	2	2	3	3	5	4	5	6
2	3	3	2	3	3	1	3	4	2	2	2	3	4	3	4	3	3	1	2	2	2	2	2	2	2	2	4	4	4	3	2	5	3	5	5	5	5	5	6	6	6	5	6	5	5	5	5	6	5
2	3	3	2	2	3	2	3	2	2	1	1	2	3	2	2	2	2	1	1	5	3	2	2	3	2	1	2	2	5	5	4	3	2	3	2	3	3	4	3	3	5	3	4	3	5	2	2	4	4
1	1	1	1	1	3	2	3	1	1	2	1	1	5	1	4	3	1	1	1	2	2	1	1	2	2	1	2	1	3	4	1	4	6	5	5	5	4	5	5	5	6	1	6	4	6	4	5	5	5
2	4	3	3	3	3	3	3	2	2	2	2	2	2	2	2	2	2	3	2	2	2	3	3	3	2	3	3	2	3	2	2	4	3	3	3	3	4	4	4	4	5	4	4	4	4	4	4	4	3
1	3	3	2	4	3	2	2	4	2	1	3	2	4	1	2	2	3	2	2	2	3	3	3	2	1	2	3	2	5	3	3	3	5	4	4	4	3	4	4	4	3	3	4	4	6	5	5	5	4
2	1	3	3	3	2	3	3	3	3	3	2	3	2	2	2	3	3	3	3	2	3	2	2	2	3	2	3	2	3	3	2	4	3	4	4	3	5	3	5	3	4	4	4	3	4	4	4	4	4
1	3	2	3	2	3	2	2	4	2	2	2	2	3	2	2	2	2	3	2	3	3	3	4	3	3	3	3	3	3	3	3	4	5	4	4	3	3	3	3	4	3	4	3	5	3	4	3	4	4
2	3	3	2	2	2	4	3	2	1	1	2	1	1	2	2	3	3	2	2	2	4	3	2	2	3	2	2	1	3	2	1	4	6	3	5	3	6	3	5	4	5	4	3	5	3	4	3	4	5
2	3	3	4	2	3	2	3	4	2	2	2	2	3	3	3	2	3	2	2	3	3	4	4	4	2	4	4	2	3	3	3	3	3	3	3	3	3	3	3	3	3	3	4	4	3	4	4	5	4
2	4	3	3	2	3	4	3	3	2	1	1	2	3	3	4	4	3	2	2	3	3	3	2	4	3	4	3	4	5	3	3	4	2	4	4	3	3	4	3	4	2	4	3	4	3	4	3	4	2
2	3	3	2	2	3	2	2	2	2	1	2	1	3	1	3	2	2	2	2	2	3	4	3	2	2	3	3	2	3	2	2	2	2	4	4	4	4	4	4	3	5	3	4	4	3	4	4	4	4
2	3	3	2	3	3	3	3	3	3	2	3	2	3	2	3	3	3	4	2	3	3	3	3	4	2	4	4	3	3	4	2	4	3	4	3	4	4	4	3	4	2	4	2	5	3	4	3	4	3
2	3	3	2	3	3	2	4	3	2	2	2	2	3	3	4	2	3	3	2	2	3	4	3	3	2	3	4	2	3	3	2	3	5	4	3	4	3	3	3	3	4	3	3	4	3	4	3	5	4
2	4	4	4	3	2	3	2	2	2	2	1	1	2	2	3	2	2	2	3	3	4	4	3	4	2	4	5	1	3	4	3	2	3	1	4	3	4	1	2	5	2	4	4	4	3	6	5	6	4
2	4	1	3	3	2	4	2	3	2	1	2	3	2	1	4	4	4	3	2	3	4	2	5	4	3	2	2	2	4	4	3	2	1	3	5	2	2	2	3	3	2	2	5	4	3	5	6	4	1
2	4	3	5	3	3	3	3	3	3	4	3	2	3	2	2	2	3	2	3	3	3	1	3	3	3	3	5	2	2	2	1	4	3	3	4	3	3	4	3	5	4	4	3	3	4	5	4	5	5
2	4	1	3	2	1	3	3	3	3	1	2	2	4	3	2	2	3	3	1	2	2	3	2	2	1	2	2	2	4	2	1	5	5	5	5	5	5	5	4	5	4	4	3	5	3	5	3	5	3
2	4	4	2	4	3	3	4	3	2	2	2	2	4	2	4	2	2	4	2	2	3	4	2	3	3	2	1	2	5	4	2	3	6	3	5	4	2	2	4	2	6	2	1	2	2	2	2	5	2
2	2	2	3	3	3	1	1	2	2	1	1	1	1	1	1	1	1	3	3	3	4	4	3	3	3	3	4	3	3	3	3	3	3	3	4	4	4	4	2	3	3	3	3	3	2	4	4	4	4
2	1	3	2	3	3	3	3	3	2	1	1	3	3	2	2	2	2	3	2	2	3	3	3	3	3	3	3	2	3	3	3	4	3	3	2	4	2	4	3	4	6	4	4	4	2	4	4	4	4
2	3	1	1	1	1	1	1	1	1	1	1	1	1	1	1	1	1	2	1	2	2	2	1	2	1	2	5	1	3	1	1	3	2	1	5	5	1	5	6	6	6	6	6	6	6	6	4	6	4
2	4	4	3	3	2	2	2	3	3	3	3	2	3	2	2	2	2	2	2	2	4	4	3	2	2	2	2	2	4	2	2	4	4	3	5	5	3	4	4	5	6	4	4	5	4	5	4	5	5
2	2	3	4	3	3	3	2	4	4	2	2	2	2	2	2	1	3	3	3	3	4	3	3	3	3	3	3	3	3	3	3	4	4	4	4	4	4	4	3	4	2	5	2	5	2	5	5	5	5
2	3	2	2	1	1	1	1	2	2	2	1	1	1	1	1	1	2	2	2	2	4	4	4	4	2	4	4	2	3	3	3	3	3	2	2	2	3	3	3	3	5	5	4	4	3	4	3	3	3
2	4	4	1	3	3	3	2	2	4	2	3	4	4	2	3	3	2	4	2	5	3	2	2	4	3	3	4	4	4	3	4	5	3	5	5	5	6	4	6	5	1	6	2	5	4	5	5	6	4
2	3	3	2	3	3	2	2	2	2	2	2	2	2	2	2	2	2	2	1	1	1	3	1	4	2	1	2	2	5	2	2	4	2	4	6	6	5	5	2	4	6	5	3	4	3	4	5	4	4
2	3	3	2	4	3	3	4	2	1	1	2	2	2	2	4	2	2	2	2	2	4	4	4	4	2	4	3	2	4	3	2	5	3	4	3	5	2	5	3	2	2	3	2	3	3	4	3	6	3
2	4	4	1	1	3	2	3	2	2	2	1	1	1	1	1	1	1	2	2	3	2	3	2	4	2	4	4	2	2	4	2	5	5	4	5	4	5	5	4	5	4	5	4	5	6	6	3	6	6
2	3	4	2	3	3	2	2	3	3	1	3	4	3	3	3	2	2	3	3	3	2	2	3	3	3	3	4	3	4	3	3	5	4	4	5	5	5	4	5	4	6	4	3	5	6	4	6	5	5
2	3	2	4	2	2	4	2	2	1	1	1	2	3	2	2	2	3	5	3	3	3	3	3	3	3	2	3	3	3	3	3	3	3	3	4	3	3	3	3	4	4	3	4	4	3	4	3	4	4
2	3	1	1	3	3	1	3	1	3	1	2	1	4	1	4	2	1	2	2	3	1	2	1	3	2	4	4	3	5	1	2	4	4	3	5	6	5	5	6	5	5	4	5	5	6	5	6	5	6
2	4	3	1	2	2	1	2	3	2	2	2	3	2	2	3	1	1	2	2	2	3	1	3	4	2	1	2	2	5	1	2	4	4	4	6	5	5	5	4	5	4	5	4	4	4	5	6	6	5
2	3	3	2	2	3	3	3	4	2	1	3	3	4	3	3	3	4	3	3	3	3	3	3	3	3	2	2	2	4	2	3	2	2	5	5	5	5	5	5	6	5	6	5	6	2	6	6	6	5
2	3	3	4	2	3	3	2	2	2	2	2	3	3	3	3	3	3	2	2	1	4	2	4	3	1	4	1	1	2	1	2	4	5	6	5	3	3	4	3	5	3	3	3	3	4	4	4	4	4
2	4	3	2	1	3	1	3	2	2	1	3	2	3	2	1	2	2	3	3	3	3	3	3	3	3	3	3	3	3	3	3	3	3	1	3	2	4	3	3	4	3	3	3	3	4	4	3	4	3
2	4	3	3	3	3	2	3	3	3	3	3	3	3	3	3	3	3	2	2	2	2	1	2	1	1	1	4	3	5	1	3	3	1	3	5	4	4	4	3	5	4	3	3	5	6	4	3	6	4
2	4	2	2	2	2	2	2	2	2	2	2	2	3	2	2	2	2	1	1	1	5	4	4	3	3	3	5	1	3	3	3	4	4	4	4	4	4	4	3	4	3	4	3	4	3	4	4	4	2
2	4	3	3	3	1	2	1	2	2	2	2	2	1	3	1	1	1	2	1	2	4	4	4	4	2	4	3	2	2	2	1	4	6	4	6	6	6	4	6	6	6	6	6	1	5	6	6	6	6
2	2	4	2	2	2	2	3	3	3	3	3	4	4	4	2	2	1	2	3	2	4	4	3	2	3	3	4	2	3	3	2	4	5	3	5	4	5	4	4	3	5	3	4	4	6	4	2	4	5
2	3	2	2	2	1	1	2	2	2	1	2	1	1	2	1	2	1	2	2	1	2	2	2	2	2	2	4	3	4	3	2	4	2	3	4	5	4	4	4	5	6	4	4	4	5	5	5	6	5
2	1	2	1	2	2	3	2	1	2	2	3	1	2	3	2	2	2	2	5	2	3	4	4	2	2	4	2	2	3	4	3	3	6	3	6	5	6	4	5	4	5	3	4	4	6	4	4	4	5
2	4	3	3	1	1	1	3	3	1	1	2	1	1	1	2	1	3	3	3	3	2	2	3	3	1	2	2	2	3	1	2	4	5	4	5	5	5	5	5	5	5	4	3	5	5	6	5	6	5
2	4	1	1	1	2	1	2	1	1	1	1	1	1	1	2	1	2	2	2	2	2	1	1	2	1	2	2	1	4	2	1	5	5	5	6	6	4	5	6	5	6	5	6	5	5	6	4	6	4
2	4	5	4	2	3	2	3	4	2	1	2	4	4	1	1	2	4	3	3	2	3	3	2	2	3	3	2	2	3	3	3	3	5	3	4	4	4	4	4	5	5	5	3	4	5	4	5	4	5
2	2	4	3	2	3	2	3	3	4	3	2	2	4	2	2	4	3	4	3	3	3	3	3	4	2	3	3	2	4	3	2	4	5	4	4	4	3	5	2	4	4	3	3	4	3	3	3	4	3
2	4	3	4	2	2	2	3	3	2	2	2	2	1	3	2	1	4	2	3	4	4	2	3	4	1	2	4	2	2	3	1	4	5	3	5	4	3	4	2	5	2	5	5	5	2	4	5	5	3
2	4	3	3	3	3	1	3	1	2	1	2	2	2	1	2	2	2	3	3	3	4	4	2	4	2	4	3	2	5	2	2	3	2	4	5	4	2	5	2	4	1	5	2	4	3	4	3	4	5
2	2	4	3	2	3	3	4	2	2	2	3	2	3	2	3	2	2	2	2	2	4	3	4	4	2	4	4	2	2	4	2	4	4	2	3	3	3	4	3	4	3	4	3	4	4	4	3	3	4
2	4	3	3	3	3	3	3	3	3	3	3	3	3	2	2	3	2	3	2	3	3	3	3	4	3	3	4	3	3	3	3	3	4	4	3	3	4	4	3	4	3	4	4	3	3	4	3	4	3
2	4	4	3	3	3	3	3	2	2	1	1	1	1	1	3	1	1	3	2	2	3	3	3	3	1	4	3	1	3	4	2	2	4	4	4	4	3	4	3	5	6	3	6	4	6	5	5	5	5
2	4	4	1	2	3	2	3	2	2	2	1	1	2	2	2	2	2	3	3	2	1	1	2	2	3	2	2	2	4	2	2	4	2	3	2	2	2	3	5	5	5	4	4	5	5	4	5	5	6
2	3	3	2	2	2	3	2	3	3	3	3	2	2	2	2	3	2	1	1	2	2	4	1	2	2	4	2	1	2	4	2	4	6	5	6	6	5	5	5	5	4	5	4	5	5	4	5	4	4
2	3	2	3	2	3	4	3	3	2	1	2	1	1	1	2	2	1	3	2	4	3	1	1	4	3	3	5	3	5	3	3	4	2	3	5	5	5	5	1	4	4	5	1	5	2	5	6	5	4
2	3	2	1	1	3	2	3	3	1	1	1	1	1	2	2	2	3	2	1	2	1	3	1	3	2	3	3	2	5	1	2	5	5	4	4	5	5	4	4	5	6	4	4	4	4	4	4	5	4
2	3	3	2	2	2	2	3	3	2	2	2	1	3	2	4	2	3	3	2	2	2	3	3	3	4	4	4	2	4	3	3	2	2	3	4	2	4	3	3	4	4	3	3	4	4	4	4	4	3
2	3	3	2	2	2	3	3	2	2	2	2	4	3	2	3	2	3	2	2	2	3	4	3	3	2	4	4	3	2	3	3	4	5	4	4	4	4	5	3	4	3	4	3	5	3	6	5	6	4
2	3	2	2	2	4	2	4	2	3	2	1	3	3	2	2	2	1	2	2	3	3	2	2	3	2	4	4	2	3	2	3	4	4	3	4	4	3	5	3	4	4	4	4	5	4	5	2	5	2
2	4	4	2	2	2	1	3	2	2	2	2	4	3	3	2	1	2	2	3	2	3	4	3	2	3	2	4	2	3	4	2	3	6	2	5	4	4	5	5	5	5	5	5	4	6	5	5	5	6
2	1	4	3	2	2	3	3	3	2	2	2	3	4	3	3	3	3	2	2	2	3	3	2	2	2	2	4	2	2	3	2	5	5	4	5	3	3	4	5	4	5	5	3	4	3	4	5	5	4
2	3	4	4	2	3	3	3	2	1	1	1	2	4	3	2	2	4	2	3	2	3	3	3	2	2	2	3	2	3	2	2	4	5	3	5	4	5	4	4	4	5	4	4	4	5	5	5	5	5
2	3	2	1	1	3	3	3	2	1	1	1	3	4	1	4	3	3	3	3	3	3	5	2	4	3	4	4	3	3	3	3	3	3	3	4	2	4	3	4	3	4	3	4	3	3	3	4	3	3
2	3	3	3	2	3	2	2	3	1	2	2	3	2	1	2	2	3	1	1	1	1	1	1	1	1	1	1	2	2	3	1	4	5	3	5	5	5	4	5	4	5	4	5	4	5	5	4	5	5
2	4	3	2	1	1	1	1	1	1	1	1	1	1	1	1	1	1	2	2	2	4	3	4	4	2	4	3	2	2	4	3	4	4	1	4	4	5	5	3	5	4	5	2	5	3	6	3	6	5
2	1	2	2	2	2	1	2	1	1	1	1	1	2	2	2	1	2	2	2	3	3	3	2	4	3	3	3	3	3	3	3	4	3	4	4	4	4	4	4	4	4	3	3	3	4	3	4	4	4
2	3	3	3	3	3	1	2	4	2	2	2	2	2	2	2	2	3	3	2	2	3	3	3	3	3	3	4	2	2	4	2	4	4	2	6	4	4	4	4	4	3	4	4	4	3	4	4	4	4
2	4	3	3	2	2	1	1	2	1	1	1	1	2	1	2	1	2	3	2	2	4	4	4	4	2	4	4	2	3	4	2	2	2	2	5	2	3	3	3	3	5	3	4	3	5	4	4	4	3
2	4	2	3	2	2	2	2	3	2	2	1	1	2	1	3	1	1	2	1	3	1	3	1	5	2	2	4	2	3	2	1	2	5	2	3	3	2	5	6	1	6	4	3	4	2	5	4	6	2
2	4	2	1	2	2	1	3	1	1	1	1	1	2	1	2	1	1	1	3	1	3	4	4	3	2	3	3	2	4	2	2	4	5	5	5	5	5	5	5	5	6	4	5	5	6	4	4	4	5
2	4	2	3	3	3	2	4	2	2	3	3	2	3	2	3	2	2	2	2	2	4	4	4	4	2	4	4	3	3	4	3	4	2	4	3	4	4	4	3	4	3	3	6	4	4	4	3	4	4
2	3	4	1	2	4	4	3	1	5	1	3	1	1	2	3	1	1	4	1	2	1	4	1	4	2	1	5	3	5	1	1	3	1	1	5	4	5	3	5	4	6	5	6	4	4	5	6	6	3
2	1	3	2	1	2	3	5	3	2	4	4	1	2	1	2	2	2	4	2	3	3	3	4	3	2	5	5	2	4	4	3	4	2	4	1	1	1	5	1	2	2	4	1	4	2	6	1	5	3
2	3	2	2	2	2	1	2	2	1	1	1	1	1	1	1	1	2	2	2	2	3	3	4	4	3	3	3	2	5	3	3	1	6	3	4	3	4	4	3	4	4	4	3	4	3	4	5	5	5
2	3	3	4	3	3	3	3	3	3	2	2	3	3	3	3	3	3	3	2	2	4	3	3	3	3	3	3	3	3	3	3	3	4	3	4	4	4	4	3	4	3	3	3	4	1	5	4	6	4
2	4	3	3	2	3	2	3	3	3	2	1	3	3	2	2	2	3	2	2	2	2	2	2	2	2	2	3	2	4	2	1	5	4	4	5	5	4	5	2	4	3	3	4	4	5	4	3	4	4
2	3	3	3	2	2	3	3	3	3	3	2	4	3	2	4	4	3	2	3	3	4	4	3	3	3	3	4	3	4	3	4	4	4	5	3	3	3	4	2	4	2	3	3	4	3	4	5	5	4
2	3	3	3	2	3	2	2	3	2	2	2	3	2	3	3	1	3	3	3	2	4	2	2	2	2	4	4	3	3	2	2	3	4	3	5	4	4	4	3	4	6	3	4	5	3	4	5	5	5
2	3	3	3	2	2	2	2	3	4	3	2	1	1	2	3	2	4	2	3	2	3	4	4	4	2	4	4	2	3	3	3	2	4	3	4	3	3	3	3	4	3	4	3	4	3	4	3	4	4
2	4	2	2	1	1	1	1	1	1	1	1	1	1	1	1	1	1	2	2	2	3	4	2	1	1	1	5	1	2	2	1	2	6	5	6	6	6	6	6	6	6	6	6	6	2	6	6	6	6
2	4	2	3	2	3	2	4	3	2	2	2	3	4	4	3	3	4	3	2	2	2	1	1	3	2	2	2	2	4	2	2	4	3	4	5	4	4	4	3	5	3	3	3	4	4	4	4	5	4
2	4	3	2	2	2	2	2	2	2	2	2	2	2	2	1	1	2	1	1	1	2	3	3	3	3	3	3	2	4	2	2	4	6	3	5	5	5	4	4	5	6	3	3	4	4	5	4	5	4
2	2	4	2	4	4	2	2	4	4	3	3	2	4	2	2	2	3	3	3	3	3	3	2	2	2	2	2	2	4	2	2	5	2	3	3	3	2	5	3	5	5	5	3	4	5	5	3	5	5
2	4	2	2	4	2	1	2	1	1	1	1	4	4	1	3	4	4	5	3	3	2	3	3	4	2	3	5	3	3	4	2	5	3	5	4	4	2	4	3	4	3	3	3	4	3	4	4	4	4
2	4	1	1	2	1	1	1	1	1	1	1	1	1	1	1	1	1	2	1	2	4	1	5	5	2	1	4	1	2	1	1	1	4	1	6	5	5	5	6	6	6	5	6	6	6	6	5	6	5
2	4	3	2	2	2	2	2	2	2	2	2	2	2	2	2	2	2	2	2	2	4	4	4	3	2	4	4	2	2	4	2	4	5	4	5	4	4	3	6	4	3	4	3	4	4	3	2	3	3
2	4	3	2	2	3	2	4	3	2	2	2	2	2	2	2	2	3	2	2	3	4	3	4	3	3	4	3	3	5	1	3	2	4	3	4	4	2	4	4	4	4	4	3	4	3	4	3	5	3
2	4	4	2	1	3	2	3	2	1	2	2	2	2	2	3	1	2	2	1	2	2	2	2	2	3	2	2	2	4	2	1	5	4	3	5	5	5	5	4	4	5	5	5	5	5	5	5	6	5
2	4	3	2	2	2	2	3	2	2	2	2	2	2	2	2	2	2	2	2	2	4	4	4	3	2	4	3	2	3	3	2	3	4	3	4	4	3	3	3	3	4	3	4	4	3	4	3	4	3
2	3	2	1	1	1	1	1	2	1	2	2	1	1	1	1	1	2	2	2	3	2	1	1	1	1	2	3	2	4	1	1	5	5	4	5	5	5	5	3	5	6	4	4	5	5	5	3	5	5
2	3	3	3	4	4	3	3	3	3	2	2	2	3	3	2	2	3	2	2	3	3	3	2	3	2	3	3	2	4	3	3	4	5	4	4	4	4	4	4	4	3	3	4	4	3	4	4	4	4
2	4	3	3	2	3	2	3	3	2	3	2	2	2	1	2	2	3	3	2	2	4	4	3	3	2	4	3	2	3	4	2	4	4	3	4	4	3	3	3	3	4	3	4	4	3	4	3	4	3
2	4	3	4	2	3	1	3	3	1	1	2	2	3	3	3	1	3	2	2	2	4	4	2	3	2	2	3	2	2	2	3	2	5	3	4	3	5	4	3	4	3	3	3	4	3	4	4	4	5
2	4	4	4	3	3	3	3	4	2	2	1	2	3	1	1	2	4	3	2	3	2	3	3	3	3	3	3	3	4	3	2	4	5	4	5	4	4	4	4	4	3	4	4	4	5	4	5	5	4
2	4	3	3	1	3	3	3	3	2	2	2	2	2	2	3	2	3	5	3	3	3	3	2	2	4	2	2	2	4	2	2	5	3	4	5	5	5	4	4	4	3	4	3	3	4	5	4	6	4
2	2	3	2	2	2	1	2	3	2	1	1	1	2	1	1	1	3	3	2	2	2	2	1	2	2	2	3	2	5	2	2	3	5	4	5	5	5	5	5	5	6	4	4	5	5	6	4	6	5
2	4	4	3	2	2	2	2	2	2	2	2	2	2	2	2	2	2	3	3	3	2	2	2	2	3	2	2	2	4	2	1	5	5	4	5	5	5	5	5	5	5	5	5	5	5	5	5	5	5
2	3	5	2	2	3	3	3	2	1	1	3	4	3	3	2	3	2	3	2	2	2	2	3	3	2	2	2	2	3	2	2	4	3	3	5	3	4	3	4	4	5	4	4	4	2	3	4	3	3
2	4	4	3	2	3	3	2	2	3	4	3	3	3	3	4	2	2	3	3	2	4	4	4	4	3	4	4	3	3	3	3	3	3	2	2	2	3	2	3	4	4	4	3	4	3	4	4	4	3
2	3	4	3	2	3	3	3	2	2	2	2	2	3	1	3	2	3	2	1	3	3	3	3	3	1	2	2	2	3	3	1	4	4	4	5	5	4	4	5	5	6	5	4	5	5	6	5	6	4
2	3	4	2	2	3	3	3	4	3	2	2	3	4	3	4	2	3	3	3	3	3	3	2	3	3	3	3	3	3	3	3	4	5	4	4	4	4	4	2	5	2	4	3	4	2	5	4	5	4
2	4	2	1	1	1	1	1	1	1	1	1	1	1	1	1	1	1	1	1	1	5	3	1	1	1	1	4	1	2	5	1	4	4	4	5	6	5	5	2	5	2	5	2	5	2	5	4	4	4
2	4	4	4	3	3	3	2	4	4	2	2	2	3	3	2	2	4	3	2	2	4	5	4	5	2	4	5	1	2	4	2	3	5	3	4	3	4	3	4	4	3	3	3	4	4	3	4	4	3
2	4	3	2	1	2	2	2	1	2	1	1	1	1	1	1	1	1	3	2	3	3	4	2	2	2	2	2	1	4	3	2	3	3	4	5	5	5	4	6	5	5	2	3	5	6	5	5	5	5
2	4	3	2	1	1	1	1	4	2	1	2	2	2	1	1	1	1	2	2	3	4	4	3	3	2	4	4	2	5	2	2	5	3	4	5	4	3	6	3	4	4	5	3	5	2	5	5	5	5
2	3	2	2	2	2	1	1	4	2	2	1	1	2	2	2	2	3	2	3	3	4	3	4	3	2	3	4	2	3	2	3	4	4	2	3	4	4	4	3	4	3	3	4	4	3	4	5	5	5
2	4	3	3	2	2	2	2	2	2	2	2	2	2	2	3	2	2	2	2	2	3	3	3	3	2	3	4	2	3	3	3	4	2	3	3	3	3	4	3	4	4	4	4	4	4	4	4	4	4
2	4	4	3	3	4	3	4	4	2	1	3	2	4	1	2	2	3	2	2	2	3	3	3	1	3	3	3	2	3	1	2	2	4	1	4	4	4	4	4	4	5	3	4	3	3	4	4	6	5
2	1	3	2	3	2	2	2	3	1	1	1	1	2	1	2	2	2	2	2	2	3	3	3	2	3	3	3	2	2	3	2	4	4	3	5	4	4	4	4	3	4	4	3	4	4	5	4	5	5
2	3	4	2	3	2	3	3	2	2	2	2	3	3	2	3	3	2	3	2	2	4	3	2	2	2	3	4	2	3	4	2	4	4	4	4	4	5	5	2	4	4	4	2	4	4	4	5	4	4
2	4	2	2	2	2	2	2	2	2	2	2	2	2	2	2	2	2	2	2	3	3	3	2	4	2	4	4	2	2	2	2	4	3	3	4	3	3	4	4	4	3	3	3	4	4	4	3	4	3
2	1	3	4	2	2	3	2	2	3	3	3	3	3	3	3	3	3	2	3	3	1	1	1	2	2	1	1	2	5	1	1	5	4	5	5	6	5	5	5	6	3	6	5	5	4	5	5	6	5
2	4	3	2	4	2	2	2	3	2	2	2	3	2	1	3	1	3	3	2	2	2	2	2	3	1	2	4	2	4	2	2	4	4	5	6	5	5	6	5	6	5	5	5	6	3	5	2	6	3
2	4	4	4	1	2	2	2	2	2	2	2	1	2	3	2	1	3	3	4	3	4	4	4	3	4	4	4	2	5	4	4	2	3	1	2	2	1	3	1	4	3	4	3	4	4	3	3	4	3
2	3	3	3	3	3	3	3	3	3	3	3	3	3	3	3	2	2	2	2	2	3	3	3	3	3	3	3	2	3	3	3	3	3	3	3	3	3	3	4	3	4	3	4	3	4	3	3	4	5
2	4	2	1	2	2	2	2	3	2	2	2	1	2	5	3	2	2	3	2	2	2	3	3	2	3	3	3	2	4	3	2	3	4	2	4	3	3	4	4	4	5	4	5	4	4	5	3	5	4
2	3	3	2	2	2	2	2	2	2	1	1	1	2	2	2	2	2	2	2	2	2	2	2	2	2	2	2	2	2	2	2	4	5	3	5	4	5	4	5	4	5	4	5	4	4	4	4	4	5
2	3	2	2	2	2	2	2	3	2	1	1	1	1	1	2	1	3	2	2	2	2	2	3	2	2	2	2	1	4	2	1	2	5	4	5	4	3	4	4	5	4	4	3	4	3	5	3	5	3
2	4	2	2	3	2	2	2	2	1	3	2	2	3	2	3	3	2	2	2	2	2	4	4	4	2	4	5	2	3	3	2	4	4	3	4	4	4	4	3	4	3	3	3	4	3	4	4	4	4
2	2	2	3	2	3	3	3	4	2	2	4	3	2	3	2	3	4	3	3	4	4	5	3	5	2	5	5	3	3	5	3	2	3	1	3	2	1	2	3	3	3	4	3	1	3	3	4	3	4
[truncated: 32 more columns]
